# Supplementary material for: Integrated single-molecule real-time sequencing and RNA sequencing reveal the molecular mechanisms of salt tolerance in a novel synthesized polyploid genetic bridge between maize and its wild relatives
Source: BMC Genomics. 2023 Jan 31;24:55. doi: 10.1186/s12864-023-09148-0 (PMC9887930; doi:10.1186/s12864-023-09148-0)
Supplement: Supplementary file 2 — Additional file 2: Table S1. SMRT sequences summary. Table S2. Statistics of unigenes unmapped to maize. Table S3. Functional annotation of unigenes unmapped to maize. Table S4. Orthologous groups in nine grass species according to maize (Mo17 and B73)-MTP-T. dactyloides ortholog relationships. Table S5. Statistics of orthologous gene set between MTP and nine grass species. Table S6. Summary statistics of RNA sequencing data. Table S7. Comparison of copy numbers of gene families in MTP that are involved in salt-saline tolerance with other species. Table S8. Expression patterns of genes in MTP that are involved in salt-saline tolerance. [file 12864_2023_9148_MOESM2_ESM.xlsx]

## Sheet: Table S1
Table S1 SMRT sequences summary
Sequence type	Number	Number of each Length interval					Annotation_unigenes
		<500bp	500-1kbp	1k-2kbp	2k-3kbp	>3kbp	NR	SwissProt	KEGG	KOG	GO	NT	Pfam
CCS	616354
Fnlc	414250
Consensus reads	244418
Unigene	227375	9899	4962	70102	85607	56805	207302	160064	199536	120778	102383	211427	102383

## Sheet: Table S2
Table S2. Statistics of unigenes unmapped to maize
Species summary	Gene numbers
Zea mays	3181
Sorghum bicolor	441
Setaria italica	116
Dichanthelium oligosanthes	51
Saccharum	23
Oryza sativa Japonica Group	21
Hordeum vulgare subsp. vulgare	14
Brachypodium distachyon	13
Oryza brachyantha	7
Triticum urartu	6
Aegilops tauschii	6
Anthurium amnicola	5
Zea mays subsp. parviglumis	4
Oryza sativa Indica Group	4
Medicago truncatula	3
Coix lacryma-jobi	3
Carica papaya	3
Zea mays subsp. mexicana	2
Zea mays subsp. mays	2
Zea luxurians	2
Zea diploperennis	2
Tripsacum	2
Prunus persica	2
Citrus clementina	2
Vigna angularis	1
Trifolium subterraneum	1
Tarenaya hassleriana	1
Phoenix dactylifera	1
Phaseolus vulgaris	1
Oryza sativa	1
Nicotiana tabacum	1
Nicotiana sylvestris	1
Nicotiana attenuata	1
Musa acuminata AAA Group	1
Morus notabilis	1
Miscanthus x giganteus	1
Miscanthus sinensis	1
Miscanthus lutarioriparius	1
Miscanthus floridulus	1
Microlaena stipoides	1
Manihot esculenta	1
Helanthium bolivianum	1
Guadua weberbaueri	1
Glycine soja	1
Glycine max	1
Eucalyptus grandis	1
Erythranthe guttata	1
Dichanthelium oligosanthes	1
Corchorus olitorius	1
Cenchrus purpureus	1
Cajanus cajan	1

## Sheet: Table S3
Table S3. Functional annotation of unigenes unmapped to maize
Gene_id	Identity(%)	E_value	Subject_id	Subject_description	Species
i1_HQ_MTP1_c15530/f2p5/1135	99.5	5e-121	AAT40044.1	chitinase	Zea mays subsp. parviglumis
i4_HQ_MTP1_c698/f2p0/4259	85.4	7.5e-162	ADM25038.1	Rp1-like protein, partial	Zea mays subsp. parviglumis
i4_LQ_MTP1_c4261/f1p0/4582	78.2	5.8e-144	ADM25049.1	Rp1-like protein, partial	Zea mays subsp. parviglumis
i1_HQ_MTP1_c62044/f2p5/1126	75.9	1.3e-100	AAT39993.1	chitinase	Zea mays subsp. parviglumis
i3_LQ_MTP1_c40163/f1p0/3313	85	5.5e-35	AEJ07934.1	Xilon1 gag-pol polyprotein	Zea mays subsp. mexicana
i4_LQ_MTP1_c7278/f1p0/4338	74.6	1.1e-59	AEJ07931.1	Opie3 pol protein	Zea mays subsp. mexicana
i1_LQ_MTP1_c60449/f1p19/1839	100	2.7e-249	YP_009256503.1	ribulose-1,5-bisphosphate carboxylase/oxygenase (plastid)	Zea luxurians
i4_LQ_MTP1_c1332/f1p0/4519	75.6	5.5e-171	ADM25015.1	Rp1-like protein, partial	Zea luxurians
i5_LQ_MTP1_c1930/f1p0/5641	85.7	0	AEJ07943.1	Ji4 putative pol protein	Zea diploperennis
i4_LQ_MTP1_c3040/f1p0/4518	84.6	2.6e-184	ADM25007.1	Rp1-like protein, partial	Zea diploperennis
i1_LQ_MTP1_c92723/f1p7/1643	99.3	2.6e-171	ACY70872.1	phytoene synthase	Tripsacum sp. ZF-2009
i0_LQ_MTP1_c2383/f1p0/596	97.1	5e-80	AAT40036.1	chitinase	Tripsacum dactyloides
i3_LQ_MTP1_c55426/f1p0/3385	73.4	8e-74	XP_017436375.1	PREDICTED: protein MEI2-like 2 isoform X1	Vigna angularis
i2_LQ_MTP1_c39057/f1p0/2623	97.1	2.2e-34	EMS52745.1	hypothetical protein TRIUR3_20166	Triticum urartu
i4_LQ_MTP1_c2224/f1p19/4902	96.3	2.4e-58	EMS52745.1	hypothetical protein TRIUR3_20166	Triticum urartu
i1_LQ_MTP1_c14389/f1p18/2066	94.8	2.8e-178	EMS65864.1	Polyubiquitin	Triticum urartu
i3_HQ_MTP1_c12751/f2p13/3187	92.5	1.2e-116	EMS65864.1	Polyubiquitin	Triticum urartu
i1_LQ_MTP1_c121218/f3p2/1406	91.9	3.4e-119	EMS65864.1	Polyubiquitin	Triticum urartu
i5_LQ_MTP1_c1785/f1p3/5700	74.7	4.9e-23	EMS58428.1	Serine/threonine-protein phosphatase 2A regulatory subunit B'' subunit gamma	Triticum urartu
i1_LQ_MTP1_c112461/f1p2/1951	73.5	1.9e-06	GAU12135.1	hypothetical protein TSUD_01010, partial	Trifolium subterraneum
i1_LQ_MTP1_c75334/f1p16/1694	83.2	1.7e-149	XP_010530505.2	PREDICTED: LOW QUALITY PROTEIN: tubulin beta-8 chain	Tarenaya hassleriana
i2_HQ_MTP1_c11491/f3p1/2343	100	4.4e-39	XP_002441817.1	hypothetical protein SORBIDRAFT_08g002810	Sorghum bicolor
i0_LQ_MTP1_c14115/f1p16/732	100	2.1e-59	XP_002452936.1	hypothetical protein SORBIDRAFT_04g035260	Sorghum bicolor
i1_LQ_MTP1_c28153/f1p1/1441	100	1.8e-46	XP_002442324.1	hypothetical protein SORBIDRAFT_08g018230	Sorghum bicolor
i1_LQ_MTP1_c26731/f1p13/1462	100	1.2e-37	XP_002437849.1	hypothetical protein SORBIDRAFT_10g003710	Sorghum bicolor
i2_LQ_MTP1_c132498/f1p2/2573	100	7.3e-19	XP_002448537.1	hypothetical protein SORBIDRAFT_06g028670	Sorghum bicolor
i1_LQ_MTP1_c132226/f1p9/1970	99.6	5e-153	XP_002451569.1	hypothetical protein SORBIDRAFT_04g004030	Sorghum bicolor
i1_LQ_MTP1_c127482/f1p0/1866	99.4	3.3e-77	XP_002439091.1	hypothetical protein SORBIDRAFT_09g000340	Sorghum bicolor
i1_LQ_MTP1_c54597/f1p29/2667	99.3	2.7e-165	XP_002463874.1	hypothetical protein SORBIDRAFT_01g008020	Sorghum bicolor
i1_HQ_MTP1_c4540/f2p0/1345	99	2e-105	XP_002439091.1	hypothetical protein SORBIDRAFT_09g000340	Sorghum bicolor
i2_LQ_MTP1_c36331/f1p12/2345	99	4e-48	XP_002458281.1	hypothetical protein SORBIDRAFT_03g030620	Sorghum bicolor
i2_LQ_MTP1_c145489/f1p0/2012	99	2.2e-103	XP_002438105.1	hypothetical protein SORBIDRAFT_10g008090	Sorghum bicolor
i1_HQ_MTP1_c115515/f2p2/1068	98.9	1.5e-45	XP_002441071.1	hypothetical protein SORBIDRAFT_09g019840	Sorghum bicolor
i1_LQ_MTP1_c35285/f1p13/1895	98.9	3e-163	XP_002446075.1	hypothetical protein SORBIDRAFT_06g001410	Sorghum bicolor
i2_LQ_MTP1_c81198/f1p0/2280	98.8	1e-133	XP_002457772.1	hypothetical protein SORBIDRAFT_03g013340	Sorghum bicolor
i2_LQ_MTP1_c31476/f1p0/2863	98.3	1.2e-22	XP_002455460.1	hypothetical protein SORBIDRAFT_03g011180	Sorghum bicolor
i1_LQ_MTP1_c85423/f1p1/1309	98.2	2.1e-22	XP_002444865.1	hypothetical protein SORBIDRAFT_07g000480	Sorghum bicolor
i2_LQ_MTP1_c46649/f1p0/2501	98	0	XP_002454200.1	hypothetical protein SORBIDRAFT_04g026530	Sorghum bicolor
i1_LQ_MTP1_c128213/f1p15/1380	97.6	5.4e-45	XP_002440494.1	hypothetical protein SORBIDRAFT_09g001910	Sorghum bicolor
i2_LQ_MTP1_c30773/f1p3/2505	97.6	2.1e-15	KXG30795.1	hypothetical protein SORBI_004G244400	Sorghum bicolor
i2_LQ_MTP1_c46566/f1p0/2667	97.6	7.8e-40	XP_002438663.1	hypothetical protein SORBIDRAFT_10g023890	Sorghum bicolor
i2_LQ_MTP1_c74746/f1p0/2601	97.6	9.4e-14	KXG27428.1	hypothetical protein SORBI_006G266100	Sorghum bicolor
i3_LQ_MTP1_c45693/f1p0/3340	97.5	3e-65	XP_002440537.1	hypothetical protein SORBIDRAFT_09g002710	Sorghum bicolor
i2_LQ_MTP1_c27023/f1p6/2636	97.4	3.1e-12	EER99178.2	hypothetical protein SORBI_002G264000	Sorghum bicolor
i2_LQ_MTP1_c45117/f1p11/2088	97.3	5e-34	XP_002454433.1	hypothetical protein SORBIDRAFT_04g030890	Sorghum bicolor
i2_LQ_MTP1_c96098/f1p0/2810	97.3	3.7e-32	XP_002447595.1	hypothetical protein SORBIDRAFT_06g005640	Sorghum bicolor
i1_HQ_MTP1_c101759/f2p5/1087	96.9	7.4e-106	XP_002467662.1	hypothetical protein SORBIDRAFT_01g031820	Sorghum bicolor
i2_LQ_MTP1_c99228/f1p0/2398	96.9	1.9e-82	XP_002458919.1	hypothetical protein SORBIDRAFT_03g042700	Sorghum bicolor
i3_LQ_MTP1_c1873/f1p11/3508	96.7	1.7e-42	XP_002462865.1	hypothetical protein SORBIDRAFT_02g033370	Sorghum bicolor
i1_LQ_MTP1_c25894/f1p11/1694	96.5	2.4e-244	XP_002466356.1	hypothetical protein SORBIDRAFT_01g006310	Sorghum bicolor
i4_LQ_MTP1_c8974/f1p0/4355	96.5	8.1e-111	KXG35582.1	hypothetical protein SORBI_002G194700	Sorghum bicolor
i1_LQ_MTP1_c131258/f1p9/2027	96.4	1.1e-70	XP_002442925.1	hypothetical protein SORBIDRAFT_08g004990	Sorghum bicolor
i2_LQ_MTP1_c19664/f1p2/2960	96.4	8.7e-08	XP_002466568.1	hypothetical protein SORBIDRAFT_01g010150	Sorghum bicolor
i1_LQ_MTP1_c9821/f1p11/1842	96.2	1.3e-243	XP_002466356.1	hypothetical protein SORBIDRAFT_01g006310	Sorghum bicolor
i1_LQ_MTP1_c15044/f6p10/1741	96.2	1.1e-239	XP_002466356.1	hypothetical protein SORBIDRAFT_01g006310	Sorghum bicolor
i1_LQ_MTP1_c51643/f1p7/1654	96.2	6e-240	XP_002466356.1	hypothetical protein SORBIDRAFT_01g006310	Sorghum bicolor
i3_LQ_MTP1_c14062/f1p0/3413	96.2	7.2e-240	XP_002441621.1	hypothetical protein SORBIDRAFT_09g030590	Sorghum bicolor
i1_HQ_MTP1_c1102/f8p29/1596	96	5.6e-211	KXG29557.1	hypothetical protein SORBI_004G055200	Sorghum bicolor
i1_LQ_MTP1_c29815/f1p32/1890	96	5.1e-211	KXG29557.1	hypothetical protein SORBI_004G055200	Sorghum bicolor
i1_LQ_MTP1_c50461/f1p62/1926	96	5.2e-211	KXG29557.1	hypothetical protein SORBI_004G055200	Sorghum bicolor
i1_LQ_MTP1_c105612/f1p31/1794	96	4.8e-211	KXG29557.1	hypothetical protein SORBI_004G055200	Sorghum bicolor
i1_LQ_MTP1_c124336/f1p29/1686	96	7.7e-211	KXG29557.1	hypothetical protein SORBI_004G055200	Sorghum bicolor
i1_LQ_MTP1_c39984/f1p3/1390	95.8	3.9e-115	XP_002438663.1	hypothetical protein SORBIDRAFT_10g023890	Sorghum bicolor
i1_LQ_MTP1_c3775/f1p7/1581	95.6	2.8e-146	XP_002468035.1	hypothetical protein SORBIDRAFT_01g038410	Sorghum bicolor
i2_LQ_MTP1_c27817/f1p15/2420	95.6	2.7e-15	XP_002457450.1	hypothetical protein SORBIDRAFT_03g007520	Sorghum bicolor
i2_LQ_MTP1_c99017/f1p1/2212	95.6	2.3e-45	XP_002460971.1	hypothetical protein SORBIDRAFT_02g038510	Sorghum bicolor
i4_LQ_MTP1_c9134/f1p26/4583	95.5	3.5e-64	XP_002453646.1	hypothetical protein SORBIDRAFT_04g009830	Sorghum bicolor
i1_LQ_MTP1_c11136/f1p3/1781	95.2	8.6e-168	XP_002449116.1	hypothetical protein SORBIDRAFT_05g005340	Sorghum bicolor
i1_LQ_MTP1_c50509/f1p3/1943	95.2	9.3e-168	XP_002449116.1	hypothetical protein SORBIDRAFT_05g005340	Sorghum bicolor
i2_LQ_MTP1_c37731/f1p2/2203	95.2	1.6e-51	XP_002452656.1	hypothetical protein SORBIDRAFT_04g030080	Sorghum bicolor
i1_LQ_MTP1_c69565/f1p7/1684	95.1	1.7e-178	XP_002466356.1	hypothetical protein SORBIDRAFT_01g006310	Sorghum bicolor
i2_LQ_MTP1_c56644/f1p0/2473	95	1.3e-57	KXG40306.1	hypothetical protein SORBI_001G526200	Sorghum bicolor
i2_LQ_MTP1_c107808/f1p2/2719	94.9	3.5e-112	XP_002445953.1	hypothetical protein SORBIDRAFT_07g028620	Sorghum bicolor
i1_LQ_MTP1_c93767/f1p28/1497	94.8	7.1e-208	KXG29557.1	hypothetical protein SORBI_004G055200	Sorghum bicolor
i1_HQ_MTP1_c11055/f2p9/1798	94.7	1.4e-101	XP_002440735.1	hypothetical protein SORBIDRAFT_09g005840	Sorghum bicolor
i3_HQ_MTP1_c36269/f2p19/3430	94.6	1.9e-219	XP_002465536.1	hypothetical protein SORBIDRAFT_01g040750	Sorghum bicolor
i2_LQ_MTP1_c20896/f1p0/2317	94.6	6e-137	KXG32418.1	hypothetical protein SORBI_003G151600	Sorghum bicolor
i1_HQ_MTP1_c40232/f2p2/1466	94.5	3.2e-104	XP_002468559.1	hypothetical protein SORBIDRAFT_01g048060	Sorghum bicolor
i2_LQ_MTP1_c28032/f1p0/2101	94.2	1.2e-136	KXG32418.1	hypothetical protein SORBI_003G151600	Sorghum bicolor
i3_LQ_MTP1_c38967/f1p0/3864	94.2	4.9e-51	XP_002441159.1	hypothetical protein SORBIDRAFT_09g021410	Sorghum bicolor
i2_LQ_MTP1_c30445/f1p0/2623	94	1.3e-18	XP_002448101.1	hypothetical protein SORBIDRAFT_06g021070	Sorghum bicolor
i2_LQ_MTP1_c72437/f1p10/2320	93.9	1.4e-210	XP_002454200.1	hypothetical protein SORBIDRAFT_04g026530	Sorghum bicolor
i3_LQ_MTP1_c24178/f1p12/3131	93.9	1.8e-43	KXG37819.1	hypothetical protein SORBI_001G132400	Sorghum bicolor
i3_LQ_MTP1_c51671/f1p11/3033	93.9	5e-43	KXG37818.1	hypothetical protein SORBI_001G132400	Sorghum bicolor
i1_HQ_MTP1_c66959/f2p2/1973	93.7	2.6e-242	XP_002467856.1	hypothetical protein SORBIDRAFT_01g035280	Sorghum bicolor
i1_LQ_MTP1_c94409/f1p4/1827	93.5	4.2e-146	XP_002448094.1	hypothetical protein SORBIDRAFT_06g020990	Sorghum bicolor
i1_LQ_MTP1_c80731/f1p18/1173	93.3	1.9e-168	XP_002445753.1	hypothetical protein SORBIDRAFT_07g025100	Sorghum bicolor
i2_LQ_MTP1_c13691/f1p0/2513	93.3	8.2e-15	XP_002458830.1	hypothetical protein SORBIDRAFT_03g041040	Sorghum bicolor
i2_LQ_MTP1_c27552/f1p10/2675	93.3	2.8e-21	XP_002455006.1	hypothetical protein SORBIDRAFT_03g002890	Sorghum bicolor
i3_LQ_MTP1_c21440/f1p17/3350	93.1	7.8e-37	XP_002457244.1	hypothetical protein SORBIDRAFT_03g003970	Sorghum bicolor
i2_LQ_MTP1_c128316/f1p0/2129	93	0	KXG39077.1	hypothetical protein SORBI_001G326900	Sorghum bicolor
i2_LQ_MTP1_c57932/f2p15/2949	92.9	6.1e-110	XP_002461165.1	hypothetical protein SORBIDRAFT_02g042100	Sorghum bicolor
i2_LQ_MTP1_c95516/f1p0/2597	92.9	0	KXG39076.1	hypothetical protein SORBI_001G326900	Sorghum bicolor
i3_LQ_MTP1_c9086/f1p0/3126	92.9	1.1e-21	XP_002456963.1	hypothetical protein SORBIDRAFT_03g046450	Sorghum bicolor
i1_LQ_MTP1_c124122/f1p4/1443	92.8	2.6e-74	XP_002464891.1	hypothetical protein SORBIDRAFT_01g028320	Sorghum bicolor
i2_HQ_MTP1_c9829/f2p22/2535	92.5	8.4e-92	XP_002455824.1	hypothetical protein SORBIDRAFT_03g025790	Sorghum bicolor
i3_LQ_MTP1_c3176/f1p1/3642	92.5	3.4e-110	EES15717.2	hypothetical protein SORBI_008G049100	Sorghum bicolor
i5_LQ_MTP1_c1808/f1p4/5365	92.2	9.3e-24	XP_002466453.1	hypothetical protein SORBIDRAFT_01g007970	Sorghum bicolor
i1_LQ_MTP1_c113061/f1p6/1313	92.1	6e-126	XP_002464042.1	hypothetical protein SORBIDRAFT_01g011140	Sorghum bicolor
i4_LQ_MTP1_c6613/f1p0/4816	92	8e-43	KXG37819.1	hypothetical protein SORBI_001G132400	Sorghum bicolor
i1_LQ_MTP1_c105644/f1p4/1622	91.8	3e-71	XP_002467803.1	hypothetical protein SORBIDRAFT_01g034390	Sorghum bicolor
i4_LQ_MTP1_c7619/f1p24/4509	91.8	1.7e-204	XP_002458424.1	hypothetical protein SORBIDRAFT_03g033290	Sorghum bicolor
i2_HQ_MTP1_c51366/f14p0/2268	91.7	1.1e-310	XP_002464068.1	hypothetical protein SORBIDRAFT_01g011700	Sorghum bicolor
i2_HQ_MTP1_c140476/f10p51/2614	91.6	0	XP_002446964.1	hypothetical protein SORBIDRAFT_06g025950	Sorghum bicolor
i2_LQ_MTP1_c17717/f1p0/2067	91.6	6.4e-58	XP_002462889.1	hypothetical protein SORBIDRAFT_02g033870	Sorghum bicolor
i2_LQ_MTP1_c128481/f1p4/2579	91.6	0	XP_002446964.1	hypothetical protein SORBIDRAFT_06g025950	Sorghum bicolor
i2_HQ_MTP1_c70213/f4p1/2756	91.5	0	XP_002446964.1	hypothetical protein SORBIDRAFT_06g025950	Sorghum bicolor
i1_LQ_MTP1_c84750/f1p1/1703	91.5	2.6e-20	XP_002440006.1	hypothetical protein SORBIDRAFT_09g024300	Sorghum bicolor
i2_LQ_MTP1_c9908/f1p19/2596	91.5	0	XP_002446964.1	hypothetical protein SORBIDRAFT_06g025950	Sorghum bicolor
i2_LQ_MTP1_c40880/f1p5/2249	91.5	5.1e-32	XP_002458852.1	hypothetical protein SORBIDRAFT_03g041490	Sorghum bicolor
i4_LQ_MTP1_c5463/f1p12/4542	91.5	1.5e-205	XP_002456994.1	hypothetical protein SORBIDRAFT_03g046900	Sorghum bicolor
i1_HQ_MTP1_c26601/f4p3/1652	91.4	1.7e-194	XP_002453424.1	hypothetical protein SORBIDRAFT_04g005810	Sorghum bicolor
i2_LQ_MTP1_c97355/f1p12/2376	91.3	1.9e-231	KXG33971.1	hypothetical protein SORBI_003G399100	Sorghum bicolor
i2_HQ_MTP1_c15949/f3p4/2443	91.2	1.5e-29	XP_002454452.1	hypothetical protein SORBIDRAFT_04g031300	Sorghum bicolor
i1_LQ_MTP1_c99160/f1p2/1127	91.2	1.4e-19	XP_002461671.1	hypothetical protein SORBIDRAFT_02g006180	Sorghum bicolor
i1_LQ_MTP1_c129261/f1p2/1657	91.2	1.9e-201	KXG22675.1	hypothetical protein SORBI_009G255000	Sorghum bicolor
i2_HQ_MTP1_c47672/f2p0/2902	91.1	4.9e-96	XP_002440204.1	hypothetical protein SORBIDRAFT_09g027710	Sorghum bicolor
i2_HQ_MTP1_c26724/f2p0/2325	91	9.8e-273	XP_002456611.1	hypothetical protein SORBIDRAFT_03g039360	Sorghum bicolor
i2_LQ_MTP1_c89949/f1p4/2118	91	7.9e-104	KXG28181.1	hypothetical protein SORBI_005G094800	Sorghum bicolor
i1_LQ_MTP1_c2623/f1p5/1567	90.8	2.4e-36	XP_002454985.1	hypothetical protein SORBIDRAFT_03g002525	Sorghum bicolor
i2_LQ_MTP1_c42183/f1p5/2343	90.8	1.4e-186	KXG20428.1	hypothetical protein SORBI_010G199700	Sorghum bicolor
i3_HQ_MTP1_c36206/f2p0/3257	90.6	0	KXG27167.1	hypothetical protein SORBI_006G224700	Sorghum bicolor
i2_LQ_MTP1_c63109/f1p0/2447	90.6	2.2e-153	XP_002441965.1	hypothetical protein SORBIDRAFT_08g005660	Sorghum bicolor
i2_LQ_MTP1_c88064/f1p0/2723	90.6	3.6e-181	XP_002457575.1	hypothetical protein SORBIDRAFT_03g009670	Sorghum bicolor
i2_LQ_MTP1_c103084/f1p0/2068	90.6	4.7e-141	XP_002446878.1	hypothetical protein SORBIDRAFT_06g024150	Sorghum bicolor
i1_LQ_MTP1_c71201/f1p2/1768	90.5	2.3e-48	XP_002446506.1	hypothetical protein SORBIDRAFT_06g017100	Sorghum bicolor
i2_LQ_MTP1_c35873/f1p4/2556	90.5	2.9e-15	KXG23784.1	hypothetical protein SORBI_008G140100	Sorghum bicolor
i2_LQ_MTP1_c127507/f1p0/2995	90.5	9.3e-58	KXG37631.1	hypothetical protein SORBI_001G100900	Sorghum bicolor
i2_HQ_MTP1_c135959/f2p0/2061	90.3	4.4e-232	KXG22089.1	hypothetical protein SORBI_009G151100	Sorghum bicolor
i2_LQ_MTP1_c94906/f1p4/2681	90.3	1.3e-244	XP_002444315.1	hypothetical protein SORBIDRAFT_07g020050	Sorghum bicolor
i0_LQ_MTP1_c624/f2p19/848	90.2	1.6e-87	KXG31594.1	hypothetical protein SORBI_003G025200	Sorghum bicolor
i1_LQ_MTP1_c67105/f1p19/1582	90.2	2.2e-135	KXG29557.1	hypothetical protein SORBI_004G055200	Sorghum bicolor
i2_LQ_MTP1_c24471/f1p10/2447	90.2	3.1e-144	XP_002446949.1	hypothetical protein SORBIDRAFT_06g025690	Sorghum bicolor
i2_LQ_MTP1_c84086/f1p0/2071	90.2	1.1e-78	XP_002448633.1	hypothetical protein SORBIDRAFT_06g030570	Sorghum bicolor
i4_LQ_MTP1_c1174/f1p0/4228	90.2	1.3e-84	XP_002453181.1	hypothetical protein SORBIDRAFT_04g001220	Sorghum bicolor
i1_LQ_MTP1_c19409/f1p0/1761	90	3.8e-67	XP_002442437.1	hypothetical protein SORBIDRAFT_08g020035, partial	Sorghum bicolor
i2_LQ_MTP1_c88848/f1p6/2558	90	3.7e-23	KXG27329.1	hypothetical protein SORBI_006G251900	Sorghum bicolor
i3_LQ_MTP1_c47058/f1p0/3548	89.9	7.6e-67	XP_002458019.1	hypothetical protein SORBIDRAFT_03g025580	Sorghum bicolor
i4_LQ_MTP1_c1032/f1p22/4410	89.9	3.3e-35	XP_002463058.1	hypothetical protein SORBIDRAFT_02g036900	Sorghum bicolor
i1_HQ_MTP1_c74071/f2p4/1242	89.8	1.8e-132	XP_002462743.1	hypothetical protein SORBIDRAFT_02g031190	Sorghum bicolor
i1_LQ_MTP1_c59992/f1p2/1603	89.7	1e-18	XP_002460529.1	hypothetical protein SORBIDRAFT_02g030000	Sorghum bicolor
i1_HQ_MTP1_c55265/f2p3/1519	89.6	4.7e-215	KXG20097.1	hypothetical protein SORBI_010G153900	Sorghum bicolor
i2_LQ_MTP1_c127596/f1p0/2795	89.4	2.9e-106	XP_002447140.1	hypothetical protein SORBIDRAFT_06g029260	Sorghum bicolor
i2_LQ_MTP1_c31560/f1p0/2997	89.3	7.6e-76	XP_002463640.1	hypothetical protein SORBIDRAFT_01g003430	Sorghum bicolor
i3_LQ_MTP1_c5368/f1p1/3570	89.3	6.5e-191	XP_002465165.1	hypothetical protein SORBIDRAFT_01g033190	Sorghum bicolor
i3_LQ_MTP1_c40584/f1p0/3319	89.3	2.2e-249	XP_002459457.1	hypothetical protein SORBIDRAFT_02g004900	Sorghum bicolor
i1_LQ_MTP1_c123048/f1p13/1218	89.2	6.3e-154	XP_002466747.1	hypothetical protein SORBIDRAFT_01g013390	Sorghum bicolor
i6_HQ_MTP1_c79/f2p0/6714	89.1	0	KXG31426.1	hypothetical protein SORBI_004G357100	Sorghum bicolor
i3_LQ_MTP1_c54227/f1p27/3125	89.1	1.5e-66	XP_002460529.1	hypothetical protein SORBIDRAFT_02g030000	Sorghum bicolor
i4_LQ_MTP1_c3590/f1p13/4593	89.1	1.4e-52	XP_002440076.1	hypothetical protein SORBIDRAFT_09g025580	Sorghum bicolor
i3_LQ_MTP1_c33998/f1p5/3029	89	2.8e-54	KXG37818.1	hypothetical protein SORBI_001G132400	Sorghum bicolor
i2_LQ_MTP1_c117693/f1p0/2590	88.9	1.2e-08	KXG22258.1	hypothetical protein SORBI_009G182600	Sorghum bicolor
i4_LQ_MTP1_c5007/f1p0/4417	88.7	3.9e-20	XP_002444861.1	hypothetical protein SORBIDRAFT_07g000430	Sorghum bicolor
i3_HQ_MTP1_c57774/f6p15/3223	88.6	0	KXG39821.1	hypothetical protein SORBI_001G445500	Sorghum bicolor
i2_HQ_MTP1_c76328/f2p4/2933	88.5	2.1e-70	KXG37818.1	hypothetical protein SORBI_001G132400	Sorghum bicolor
i1_LQ_MTP1_c108509/f1p2/1663	88.5	1.7e-16	XP_002444670.1	hypothetical protein SORBIDRAFT_07g025750	Sorghum bicolor
i1_LQ_MTP1_c27623/f1p3/1678	88.3	2.4e-103	XP_002457225.1	hypothetical protein SORBIDRAFT_03g003600	Sorghum bicolor
i2_HQ_MTP1_c9851/f9p7/2558	88.2	2e-202	XP_002465165.1	hypothetical protein SORBIDRAFT_01g033190	Sorghum bicolor
i2_HQ_MTP1_c83377/f2p0/2043	88.2	4.2e-110	XP_002447442.1	hypothetical protein SORBIDRAFT_06g001130	Sorghum bicolor
i2_LQ_MTP1_c13100/f1p8/2105	88.2	3.3e-203	XP_002455066.1	hypothetical protein SORBIDRAFT_03g003750	Sorghum bicolor
i2_LQ_MTP1_c31562/f1p0/2216	88.2	9.7e-28	EES11831.2	hypothetical protein SORBI_006G021900	Sorghum bicolor
i3_LQ_MTP1_c28930/f1p11/3691	88.2	2.9e-202	XP_002465165.1	hypothetical protein SORBIDRAFT_01g033190	Sorghum bicolor
i2_LQ_MTP1_c27554/f1p4/2717	88.1	6.2e-101	KXG37631.1	hypothetical protein SORBI_001G100900	Sorghum bicolor
i2_LQ_MTP1_c116109/f1p0/2745	88.1	4.8e-101	KXG37631.1	hypothetical protein SORBI_001G100900	Sorghum bicolor
i1_LQ_MTP1_c71917/f1p8/1947	87.9	2.6e-101	XP_002447763.1	hypothetical protein SORBIDRAFT_06g015200	Sorghum bicolor
i1_LQ_MTP1_c29388/f1p1/1675	87.7	2.4e-34	XP_002463516.1	hypothetical protein SORBIDRAFT_01g001170	Sorghum bicolor
i1_LQ_MTP1_c85377/f1p3/1553	87.7	1.1e-214	KXG20097.1	hypothetical protein SORBI_010G153900	Sorghum bicolor
i2_LQ_MTP1_c81151/f1p0/2254	87.4	1e-290	KXG25620.1	hypothetical protein SORBI_007G207000	Sorghum bicolor
i3_LQ_MTP1_c15156/f1p3/3086	87.4	1.4e-80	XP_002440204.1	hypothetical protein SORBIDRAFT_09g027710	Sorghum bicolor
i1_HQ_MTP1_c43324/f2p0/2015	87.3	4.5e-165	KXG23241.1	hypothetical protein SORBI_008G073900	Sorghum bicolor
i2_HQ_MTP1_c40356/f2p0/2505	87.3	6.6e-275	XP_002452331.1	hypothetical protein SORBIDRAFT_04g023820	Sorghum bicolor
i1_LQ_MTP1_c37262/f1p0/1907	87.3	1.7e-25	KXG40350.1	hypothetical protein SORBI_001G533700	Sorghum bicolor
i1_LQ_MTP1_c93537/f1p3/1212	87.2	1.9e-38	XP_002436810.1	hypothetical protein SORBIDRAFT_10g009220	Sorghum bicolor
i1_LQ_MTP1_c74324/f1p3/1367	86.9	6.3e-78	KXG36255.1	hypothetical protein SORBI_002G306600	Sorghum bicolor
i1_LQ_MTP1_c93518/f1p10/1740	86.9	1.5e-148	KXG24196.1	hypothetical protein SORBI_007G007000	Sorghum bicolor
i1_LQ_MTP1_c3013/f1p2/1816	86.8	6.9e-56	XP_002446841.1	hypothetical protein SORBIDRAFT_06g023500	Sorghum bicolor
i1_LQ_MTP1_c55570/f1p2/1247	86.7	3.9e-26	XP_002454292.1	hypothetical protein SORBIDRAFT_04g028130	Sorghum bicolor
i1_LQ_MTP1_c130168/f1p2/1417	86.7	1e-38	XP_002456944.1	hypothetical protein SORBIDRAFT_03g046040	Sorghum bicolor
i2_LQ_MTP1_c30049/f1p2/2468	86.5	6.5e-41	XP_002444510.1	hypothetical protein SORBIDRAFT_07g023060	Sorghum bicolor
i1_HQ_MTP1_c2042/f20p14/1738	86.4	2.3e-205	XP_002466747.1	hypothetical protein SORBIDRAFT_01g013390	Sorghum bicolor
i1_LQ_MTP1_c13655/f1p22/1890	86.4	2.4e-205	XP_002466747.1	hypothetical protein SORBIDRAFT_01g013390	Sorghum bicolor
i1_LQ_MTP1_c35400/f1p2/1961	86.4	4.8e-164	XP_002448944.1	hypothetical protein SORBIDRAFT_05g002160	Sorghum bicolor
i1_LQ_MTP1_c58710/f1p15/1722	86.4	2.2e-205	XP_002466747.1	hypothetical protein SORBIDRAFT_01g013390	Sorghum bicolor
i2_LQ_MTP1_c79628/f1p0/2456	86.4	1.8e-19	KXG37775.1	hypothetical protein SORBI_001G125000	Sorghum bicolor
i1_LQ_MTP1_c132564/f1p3/1351	86.3	9.8e-15	XP_002465436.1	hypothetical protein SORBIDRAFT_01g038820	Sorghum bicolor
i3_LQ_MTP1_c11992/f1p0/3112	86.3	7.5e-18	XP_002456749.1	hypothetical protein SORBIDRAFT_03g041880	Sorghum bicolor
i1_LQ_MTP1_c111259/f1p20/1673	86.2	3.7e-205	XP_002466747.1	hypothetical protein SORBIDRAFT_01g013390	Sorghum bicolor
i3_LQ_MTP1_c49191/f2p0/3694	86.2	5.9e-155	XP_002462554.1	hypothetical protein SORBIDRAFT_02g028020	Sorghum bicolor
i2_HQ_MTP1_c4165/f4p0/3013	86.1	0	XP_002457575.1	hypothetical protein SORBIDRAFT_03g009670	Sorghum bicolor
i1_LQ_MTP1_c106166/f1p5/2010	86.1	6.1e-146	XP_002445843.1	hypothetical protein SORBIDRAFT_07g026820	Sorghum bicolor
i2_LQ_MTP1_c76035/f1p0/2868	86.1	2.2e-234	XP_002464238.1	hypothetical protein SORBIDRAFT_01g014760	Sorghum bicolor
i1_LQ_MTP1_c149252/f1p1/1010	86	8.9e-53	XP_002444168.1	hypothetical protein SORBIDRAFT_07g011870	Sorghum bicolor
i2_LQ_MTP1_c53035/f1p0/2249	86	2.4e-21	XP_002446693.1	hypothetical protein SORBIDRAFT_06g020670	Sorghum bicolor
i1_HQ_MTP1_c15316/f2p0/1447	85.9	1.2e-116	XP_002457880.1	hypothetical protein SORBIDRAFT_03g017840	Sorghum bicolor
i2_LQ_MTP1_c133503/f1p0/2464	85.9	1.2e-148	XP_002445487.1	hypothetical protein SORBIDRAFT_07g020310	Sorghum bicolor
i3_LQ_MTP1_c38762/f1p10/3199	85.9	6.5e-25	XP_002454088.1	hypothetical protein SORBIDRAFT_04g024430	Sorghum bicolor
i1_LQ_MTP1_c24812/f1p6/1246	85.8	1.6e-51	XP_002438509.1	hypothetical protein SORBIDRAFT_10g021150	Sorghum bicolor
i2_LQ_MTP1_c65909/f1p0/2034	85.8	3.7e-284	CAI30072.1	glycosyltransferase	Sorghum bicolor
i2_HQ_MTP1_c6144/f4p1/2740	85.7	0	KXG26438.1	hypothetical protein SORBI_006G101600	Sorghum bicolor
i2_HQ_MTP1_c38593/f3p13/2550	85.7	0	KXG26439.1	hypothetical protein SORBI_006G101600	Sorghum bicolor
i2_LQ_MTP1_c59857/f1p19/2243	85.6	5e-258	XP_002464054.1	hypothetical protein SORBIDRAFT_01g011420	Sorghum bicolor
i4_LQ_MTP1_c8148/f1p0/4539	85.6	1.1e-54	KXG39800.1	hypothetical protein SORBI_001G441400	Sorghum bicolor
i1_LQ_MTP1_c92108/f2p6/1437	85.5	4.7e-84	XP_002452138.1	hypothetical protein SORBIDRAFT_04g020490	Sorghum bicolor
i2_LQ_MTP1_c72698/f1p0/2782	85.5	1e-284	KXG33971.1	hypothetical protein SORBI_003G399100	Sorghum bicolor
i2_HQ_MTP1_c1519/f4p4/2844	85.4	0	KXG37632.1	hypothetical protein SORBI_001G100900	Sorghum bicolor
i0_LQ_MTP1_c7359/f1p4/756	85.4	8.1e-35	EES04886.2	hypothetical protein SORBI_004G118000, partial	Sorghum bicolor
i2_LQ_MTP1_c61584/f1p0/2814	85.4	1.3e-56	XP_002461610.1	hypothetical protein SORBIDRAFT_02g005340	Sorghum bicolor
i2_LQ_MTP1_c78054/f1p0/2613	85.4	0	XP_002446949.1	hypothetical protein SORBIDRAFT_06g025690	Sorghum bicolor
i2_LQ_MTP1_c27310/f1p0/2461	85.2	2e-26	XP_002461003.1	hypothetical protein SORBIDRAFT_02g039010	Sorghum bicolor
i4_LQ_MTP1_c8404/f1p0/4160	85.2	1.5e-34	XP_002489102.1	hypothetical protein SORBIDRAFT_0070s002020, partial	Sorghum bicolor
i0_LQ_MTP1_c4566/f1p0/943	85.1	4.8e-61	XP_002454280.1	hypothetical protein SORBIDRAFT_04g027950	Sorghum bicolor
i0_LQ_MTP1_c7277/f1p10/846	85.1	3.7e-52	XP_002444168.1	hypothetical protein SORBIDRAFT_07g011870	Sorghum bicolor
i2_LQ_MTP1_c46875/f1p0/2635	85.1	8.4e-79	XP_002448944.1	hypothetical protein SORBIDRAFT_05g002160	Sorghum bicolor
i2_LQ_MTP1_c125854/f1p5/2623	85	1.3e-76	KXG24158.1	hypothetical protein SORBI_008G192800	Sorghum bicolor
i1_HQ_MTP1_c70237/f2p2/1578	84.8	1.7e-172	KXG23576.1	hypothetical protein SORBI_008G112600	Sorghum bicolor
i1_LQ_MTP1_c108551/f1p2/1881	84.8	2.7e-236	XP_002454662.1	hypothetical protein SORBIDRAFT_04g035070	Sorghum bicolor
i3_HQ_MTP1_c28114/f2p8/3774	84.7	2.5e-270	XP_002460998.1	hypothetical protein SORBIDRAFT_02g038900	Sorghum bicolor
i1_LQ_MTP1_c63054/f1p36/1606	84.7	4e-156	KXG29557.1	hypothetical protein SORBI_004G055200	Sorghum bicolor
i3_LQ_MTP1_c25644/f1p0/3594	84.7	6.8e-31	XP_002439757.1	hypothetical protein SORBIDRAFT_09g019520	Sorghum bicolor
i1_LQ_MTP1_c10108/f4p5/1307	84.6	2e-169	XP_002458305.1	hypothetical protein SORBIDRAFT_03g030910	Sorghum bicolor
i2_LQ_MTP1_c63146/f1p3/2958	84.4	5.8e-60	XP_002445920.1	hypothetical protein SORBIDRAFT_07g028050	Sorghum bicolor
i4_HQ_MTP1_c436/f3p0/4344	84.3	1.5e-40	XP_002443020.1	hypothetical protein SORBIDRAFT_08g006430	Sorghum bicolor
i2_LQ_MTP1_c45875/f1p0/2787	84.3	8.8e-260	EES08679.2	hypothetical protein SORBI_005G154400	Sorghum bicolor
i2_LQ_MTP1_c62398/f1p0/2781	84.2	2.1e-40	KXG37818.1	hypothetical protein SORBI_001G132400	Sorghum bicolor
i1_LQ_MTP1_c21331/f1p5/1762	84	5.6e-196	KXG36159.1	hypothetical protein SORBI_002G292100	Sorghum bicolor
i0_HQ_MTP1_c224/f5p0/633	83.9	4.4e-34	XP_002458961.1	hypothetical protein SORBIDRAFT_03g043420	Sorghum bicolor
i1_LQ_MTP1_c41155/f1p13/1469	83.9	1.3e-33	XP_002458961.1	hypothetical protein SORBIDRAFT_03g043420	Sorghum bicolor
i1_LQ_MTP1_c76593/f1p10/1962	83.9	1.2e-133	XP_002468629.1	hypothetical protein SORBIDRAFT_01g049320	Sorghum bicolor
i1_LQ_MTP1_c111769/f1p5/1710	83.9	9.4e-180	KXG36159.1	hypothetical protein SORBI_002G292100	Sorghum bicolor
i2_HQ_MTP1_c1043/f9p10/2234	83.8	1.3e-306	XP_002455029.1	hypothetical protein SORBIDRAFT_03g003220	Sorghum bicolor
i3_LQ_MTP1_c5819/f1p9/3612	83.8	1.4e-44	XP_002463871.1	hypothetical protein SORBIDRAFT_01g007960	Sorghum bicolor
i1_LQ_MTP1_c132023/f1p8/1398	83.7	1.9e-69	XP_002451676.1	hypothetical protein SORBIDRAFT_04g005730	Sorghum bicolor
i1_LQ_MTP1_c71447/f1p7/1207	83.7	1.6e-61	XP_002452441.1	hypothetical protein SORBIDRAFT_04g025930	Sorghum bicolor
i1_LQ_MTP1_c126314/f1p8/1442	83.7	1.1e-99	KXG26096.1	hypothetical protein SORBI_006G050500, partial	Sorghum bicolor
i2_LQ_MTP1_c80511/f1p2/2511	83.7	4.4e-61	XP_002452441.1	hypothetical protein SORBIDRAFT_04g025930	Sorghum bicolor
i3_LQ_MTP1_c44694/f1p5/3084	83.7	2.5e-26	XP_002459165.1	hypothetical protein SORBIDRAFT_03g047040	Sorghum bicolor
i2_LQ_MTP1_c7713/f1p3/2698	83.5	6.5e-135	XP_002452648.1	hypothetical protein SORBIDRAFT_04g029890	Sorghum bicolor
i2_LQ_MTP1_c66854/f1p17/2049	83.5	1.8e-145	XP_002468599.1	hypothetical protein SORBIDRAFT_01g048830	Sorghum bicolor
i2_LQ_MTP1_c9207/f1p2/2864	83.4	2.3e-215	KXG21771.1	hypothetical protein SORBI_009G105500	Sorghum bicolor
i3_LQ_MTP1_c5596/f1p0/3776	83.4	3.4e-198	KXG27115.1	hypothetical protein SORBI_006G215400	Sorghum bicolor
i2_HQ_MTP1_c11267/f3p0/2827	83.3	0	EES04515.2	hypothetical protein SORBI_004G040000	Sorghum bicolor
i0_LQ_MTP1_c9452/f1p3/979	83.3	5.6e-36	XP_002448853.1	hypothetical protein SORBIDRAFT_05g000320	Sorghum bicolor
i3_LQ_MTP1_c12758/f1p10/3742	83.3	5.3e-34	KXG30352.1	hypothetical protein SORBI_004G1696002	Sorghum bicolor
i3_LQ_MTP1_c32180/f1p0/3564	83.3	1.5e-22	XP_002459165.1	hypothetical protein SORBIDRAFT_03g047040	Sorghum bicolor
i2_HQ_MTP1_c23779/f2p4/2720	83.1	6.5e-151	XP_002464238.1	hypothetical protein SORBIDRAFT_01g014760	Sorghum bicolor
i5_LQ_MTP1_c2262/f1p4/5349	83	1.7e-139	EER98667.2	hypothetical protein SORBI_002G161000	Sorghum bicolor
i2_LQ_MTP1_c82991/f1p0/2073	82.9	1.6e-274	XP_002451732.1	hypothetical protein SORBIDRAFT_04g006810	Sorghum bicolor
i2_LQ_MTP1_c95993/f1p0/2209	82.9	2.9e-96	EES08659.2	hypothetical protein SORBI_005G150700, partial	Sorghum bicolor
i2_LQ_MTP1_c131031/f1p5/2728	82.9	1.1e-09	KXG22258.1	hypothetical protein SORBI_009G182600	Sorghum bicolor
i3_LQ_MTP1_c3520/f1p2/3572	82.9	4.3e-110	KXG40351.1	hypothetical protein SORBI_001G534000	Sorghum bicolor
i4_LQ_MTP1_c11786/f1p3/4078	82.8	2.4e-125	EES06419.2	hypothetical protein SORBI_004G073400	Sorghum bicolor
i1_LQ_MTP1_c122734/f1p17/1779	82.7	3.9e-152	XP_002466747.1	hypothetical protein SORBIDRAFT_01g013390	Sorghum bicolor
i2_LQ_MTP1_c22228/f1p4/2464	82.7	8e-164	KXG31320.1	hypothetical protein SORBI_004G338300	Sorghum bicolor
i3_LQ_MTP1_c48231/f1p0/3624	82.7	1.6e-141	KXG34096.1	hypothetical protein SORBI_003G422500	Sorghum bicolor
i1_LQ_MTP1_c56134/f1p0/1986	82.6	5.5e-14	XP_002441407.1	hypothetical protein SORBIDRAFT_09g026100	Sorghum bicolor
i1_LQ_MTP1_c75150/f1p16/1738	82.6	1.5e-153	XP_002466747.1	hypothetical protein SORBIDRAFT_01g013390	Sorghum bicolor
i2_LQ_MTP1_c11778/f1p6/2691	82.6	1.3e-21	XP_002438775.1	hypothetical protein SORBIDRAFT_10g026000	Sorghum bicolor
i2_LQ_MTP1_c99229/f1p0/2421	82.6	3.3e-53	XP_002461082.1	hypothetical protein SORBIDRAFT_02g040370	Sorghum bicolor
i3_HQ_MTP1_c11883/f6p0/3311	82.5	0	XP_002460998.1	hypothetical protein SORBIDRAFT_02g038900	Sorghum bicolor
i2_LQ_MTP1_c29072/f1p27/2442	82.4	6.1e-15	KXG39418.1	hypothetical protein SORBI_001G379400	Sorghum bicolor
i4_LQ_MTP1_c2857/f1p7/4778	82.4	1.5e-46	XP_002444861.1	hypothetical protein SORBIDRAFT_07g000430	Sorghum bicolor
i2_HQ_MTP1_c15829/f2p2/2109	82.3	8.9e-281	XP_002449800.1	hypothetical protein SORBIDRAFT_05g023520	Sorghum bicolor
i1_LQ_MTP1_c32278/f7p14/1677	82.2	3.7e-189	XP_002466747.1	hypothetical protein SORBIDRAFT_01g013390	Sorghum bicolor
i2_LQ_MTP1_c17574/f1p0/2037	82.2	1.4e-158	KXG30937.1	hypothetical protein SORBI_004G270800	Sorghum bicolor
i2_LQ_MTP1_c72206/f1p0/2505	82.1	1.2e-138	XP_002442779.1	hypothetical protein SORBIDRAFT_08g002705, partial	Sorghum bicolor
i4_LQ_MTP1_c7220/f1p1/4120	82.1	5.8e-58	XP_002454103.1	hypothetical protein SORBIDRAFT_04g024600	Sorghum bicolor
i3_LQ_MTP1_c44726/f1p10/3682	82	9.1e-39	XP_002444688.1	hypothetical protein SORBIDRAFT_07g026040	Sorghum bicolor
i4_LQ_MTP1_c10832/f1p5/4142	82	1e-91	KXG20217.1	hypothetical protein SORBI_010G171600	Sorghum bicolor
i2_HQ_MTP1_c6255/f3p6/2900	81.8	8.9e-90	EES10990.2	hypothetical protein SORBI_006G119600	Sorghum bicolor
i3_HQ_MTP1_c28155/f2p9/3534	81.8	1.1e-89	XP_002446664.1	hypothetical protein SORBIDRAFT_06g020045, partial	Sorghum bicolor
i3_HQ_MTP1_c52756/f3p0/3060	81.8	9.4e-90	XP_002446664.1	hypothetical protein SORBIDRAFT_06g020045, partial	Sorghum bicolor
i2_LQ_MTP1_c110555/f1p2/2939	81.8	9.1e-90	EES10990.2	hypothetical protein SORBI_006G119600	Sorghum bicolor
i3_LQ_MTP1_c20258/f1p10/3154	81.8	9.7e-90	XP_002446664.1	hypothetical protein SORBIDRAFT_06g020045, partial	Sorghum bicolor
i1_LQ_MTP1_c70458/f1p3/1989	81.7	2.4e-25	XP_002463855.1	hypothetical protein SORBIDRAFT_01g007530	Sorghum bicolor
i1_LQ_MTP1_c30964/f1p3/1145	81.5	6.4e-92	XP_002448211.1	hypothetical protein SORBIDRAFT_06g023180	Sorghum bicolor
i1_LQ_MTP1_c60658/f1p2/1354	81.4	7.4e-172	KXG39565.1	hypothetical protein SORBI_001G403700	Sorghum bicolor
i2_LQ_MTP1_c88548/f1p5/2221	81.4	5.4e-18	KXG31354.1	hypothetical protein SORBI_004G345100	Sorghum bicolor
i5_LQ_MTP1_c3053/f1p0/5715	81.4	4e-17	XP_002440144.1	hypothetical protein SORBIDRAFT_09g026790	Sorghum bicolor
i3_LQ_MTP1_c37705/f1p19/3073	81.3	1e-88	EES10990.2	hypothetical protein SORBI_006G119600	Sorghum bicolor
i1_LQ_MTP1_c104158/f1p17/1773	81.2	2.7e-174	XP_002466747.1	hypothetical protein SORBIDRAFT_01g013390	Sorghum bicolor
i1_LQ_MTP1_c106548/f1p1/1574	81.2	5.3e-28	XP_002453160.1	hypothetical protein SORBIDRAFT_04g001010	Sorghum bicolor
i2_LQ_MTP1_c2587/f1p3/2295	81.2	2.1e-78	XP_002465020.1	hypothetical protein SORBIDRAFT_01g030620	Sorghum bicolor
i5_LQ_MTP1_c2808/f1p6/5081	81.2	8.2e-30	XP_002453122.1	hypothetical protein SORBIDRAFT_04g000390	Sorghum bicolor
i2_HQ_MTP1_c42594/f2p0/2989	80.9	1.5e-281	EES07932.2	hypothetical protein SORBI_005G026000	Sorghum bicolor
i2_LQ_MTP1_c25832/f1p4/2796	80.9	1.2e-269	XP_002445920.1	hypothetical protein SORBIDRAFT_07g028050	Sorghum bicolor
i2_LQ_MTP1_c115509/f1p0/2091	80.9	1.3e-276	XP_002468629.1	hypothetical protein SORBIDRAFT_01g049320	Sorghum bicolor
i2_LQ_MTP1_c53820/f1p17/2244	80.7	2.5e-15	EES07851.2	hypothetical protein SORBI_005G004600	Sorghum bicolor
i2_HQ_MTP1_c13703/f2p1/2351	80.5	3.3e-143	XP_002447990.1	hypothetical protein SORBIDRAFT_06g019400	Sorghum bicolor
i3_LQ_MTP1_c31732/f1p0/3344	80.5	6.4e-108	EES10990.2	hypothetical protein SORBI_006G119600	Sorghum bicolor
i3_LQ_MTP1_c41125/f1p0/3414	80.5	1.6e-50	XP_002460970.1	hypothetical protein SORBIDRAFT_02g038410	Sorghum bicolor
i2_LQ_MTP1_c28707/f1p1/2981	80.4	1.3e-56	KXG38803.1	hypothetical protein SORBI_001G281600	Sorghum bicolor
i1_LQ_MTP1_c30608/f2p4/1176	80.3	9.8e-104	KXG30107.1	hypothetical protein SORBI_004G134700	Sorghum bicolor
i1_LQ_MTP1_c111909/f1p17/1887	80.3	1.1e-133	XP_002450874.1	hypothetical protein SORBIDRAFT_05g020200	Sorghum bicolor
i2_LQ_MTP1_c80619/f1p0/2287	80.3	6.1e-126	XP_002443108.1	hypothetical protein SORBIDRAFT_08g008650	Sorghum bicolor
i3_LQ_MTP1_c37839/f1p133/3117	80.3	2.6e-18	XP_002458792.1	hypothetical protein SORBIDRAFT_03g040370	Sorghum bicolor
i2_LQ_MTP1_c57458/f1p11/2686	80.1	1.2e-56	KXG26334.1	hypothetical protein SORBI_006G083800	Sorghum bicolor
i5_LQ_MTP1_c3008/f1p1/5169	79.9	9.9e-249	XP_002448194.1	hypothetical protein SORBIDRAFT_06g022750	Sorghum bicolor
i2_LQ_MTP1_c88357/f1p0/2606	79.8	2.8e-308	XP_002466762.1	hypothetical protein SORBIDRAFT_01g013650	Sorghum bicolor
i1_LQ_MTP1_c89168/f1p4/1759	79.7	4.1e-53	XP_002452592.1	hypothetical protein SORBIDRAFT_04g028660	Sorghum bicolor
i1_LQ_MTP1_c90960/f1p4/1398	79.7	4.8e-57	XP_002464149.1	hypothetical protein SORBIDRAFT_01g013120	Sorghum bicolor
i1_LQ_MTP1_c27170/f1p2/2003	79.6	8.7e-76	XP_002448879.1	hypothetical protein SORBIDRAFT_05g000850	Sorghum bicolor
i2_LQ_MTP1_c131015/f1p16/2587	79.6	1.8e-89	XP_002451104.1	hypothetical protein SORBIDRAFT_05g024180	Sorghum bicolor
i1_LQ_MTP1_c11526/f1p7/1335	79.4	1e-144	EES08679.2	hypothetical protein SORBI_005G154400	Sorghum bicolor
i2_LQ_MTP1_c64040/f1p0/2891	79.4	1.5e-57	XP_002461133.1	hypothetical protein SORBIDRAFT_02g041270	Sorghum bicolor
i3_LQ_MTP1_c43584/f1p0/3204	79.3	1.8e-30	XP_002448767.1	hypothetical protein SORBIDRAFT_06g032820	Sorghum bicolor
i0_LQ_MTP1_c2398/f1p0/1004	79.2	2.8e-14	KXG39382.1	hypothetical protein SORBI_001G372300, partial	Sorghum bicolor
i2_LQ_MTP1_c60417/f1p0/2582	79.2	5.4e-22	KXG24157.1	hypothetical protein SORBI_008G192700	Sorghum bicolor
i2_LQ_MTP1_c127459/f1p17/2233	79.2	6.4e-128	KXG27351.1	hypothetical protein SORBI_006G254100	Sorghum bicolor
i2_HQ_MTP1_c118736/f3p0/2054	79.1	2e-253	XP_002452991.1	hypothetical protein SORBIDRAFT_04g036200	Sorghum bicolor
i2_LQ_MTP1_c23518/f1p4/2612	79.1	2.6e-253	XP_002452991.1	hypothetical protein SORBIDRAFT_04g036200	Sorghum bicolor
i2_LQ_MTP1_c72907/f1p122/3049	79	3.7e-38	XP_002450120.1	hypothetical protein SORBIDRAFT_05g000820	Sorghum bicolor
i0_LQ_MTP1_c6138/f1p0/674	78.9	2.6e-08	EES04886.2	hypothetical protein SORBI_004G118000, partial	Sorghum bicolor
i2_LQ_MTP1_c106541/f1p5/2166	78.9	3.4e-49	XP_002453039.1	hypothetical protein SORBIDRAFT_04g037215, partial	Sorghum bicolor
i3_LQ_MTP1_c3874/f1p6/3361	78.9	4e-49	XP_002453039.1	hypothetical protein SORBIDRAFT_04g037215, partial	Sorghum bicolor
i3_LQ_MTP1_c20626/f1p0/3202	78.9	3.8e-49	KXG31354.1	hypothetical protein SORBI_004G345100	Sorghum bicolor
i2_LQ_MTP1_c33818/f1p1/2067	78.8	4.6e-48	XP_002449190.1	hypothetical protein SORBIDRAFT_05g006230	Sorghum bicolor
i1_HQ_MTP1_c975/f4p3/1508	78.7	5.9e-178	EES04331.2	hypothetical protein SORBI_004G004600	Sorghum bicolor
i2_LQ_MTP1_c50034/f1p4/2047	78.6	2.2e-42	KXG31354.1	hypothetical protein SORBI_004G345100	Sorghum bicolor
i2_LQ_MTP1_c22611/f1p0/2186	78.4	5.1e-13	KXG26896.1	hypothetical protein SORBI_006G178100	Sorghum bicolor
i2_LQ_MTP1_c79729/f1p0/2862	78.4	9.9e-150	EES07932.2	hypothetical protein SORBI_005G026000	Sorghum bicolor
i1_LQ_MTP1_c87454/f1p11/1526	78.3	2.2e-10	XP_002463294.1	hypothetical protein SORBIDRAFT_02g041400	Sorghum bicolor
i3_LQ_MTP1_c28374/f1p3/3224	78.3	0	KXG39126.1	hypothetical protein SORBI_001G335800	Sorghum bicolor
i2_LQ_MTP1_c93581/f1p22/2441	78.2	8.1e-68	XP_002442140.1	hypothetical protein SORBIDRAFT_08g014920	Sorghum bicolor
i2_LQ_MTP1_c61110/f1p0/2776	78.1	9.1e-100	EES07932.2	hypothetical protein SORBI_005G026000	Sorghum bicolor
i2_LQ_MTP1_c37636/f1p0/2357	78	7.4e-42	XP_002455377.1	hypothetical protein SORBIDRAFT_03g009550	Sorghum bicolor
i3_LQ_MTP1_c31733/f1p0/3656	78	3.7e-16	XP_002447451.1	hypothetical protein SORBIDRAFT_06g001220	Sorghum bicolor
i3_LQ_MTP1_c2683/f4p0/3292	77.8	0	XP_002443890.1	hypothetical protein SORBIDRAFT_07g003870	Sorghum bicolor
i3_LQ_MTP1_c21927/f1p14/3240	77.8	0	XP_002443890.1	hypothetical protein SORBIDRAFT_07g003870	Sorghum bicolor
i2_HQ_MTP1_c11878/f5p0/2751	77.7	2.6e-304	EES07932.2	hypothetical protein SORBI_005G026000	Sorghum bicolor
i1_LQ_MTP1_c79114/f1p2/1080	77.6	1.6e-100	KXG39700.1	hypothetical protein SORBI_001G422600	Sorghum bicolor
i1_LQ_MTP1_c126478/f1p8/1821	77.6	3.7e-110	EES08679.2	hypothetical protein SORBI_005G154400	Sorghum bicolor
i2_LQ_MTP1_c46168/f1p0/2462	77.6	1.4e-11	KXG33428.1	hypothetical protein SORBI_003G303900	Sorghum bicolor
i2_HQ_MTP1_c74143/f2p7/2253	77.5	5.5e-220	XP_002458694.1	hypothetical protein SORBIDRAFT_03g038420	Sorghum bicolor
i1_LQ_MTP1_c53775/f1p0/1234	77.5	5.6e-09	XP_002446518.1	hypothetical protein SORBIDRAFT_06g017340	Sorghum bicolor
i4_LQ_MTP1_c10768/f1p16/4202	77.5	1.2e-29	XP_002447318.1	hypothetical protein SORBIDRAFT_06g032850	Sorghum bicolor
i2_HQ_MTP1_c70216/f3p0/2537	77.4	0	XP_002445920.1	hypothetical protein SORBIDRAFT_07g028050	Sorghum bicolor
i1_LQ_MTP1_c9359/f1p1/1932	77.4	7.7e-13	XP_002465571.1	hypothetical protein SORBIDRAFT_01g041330	Sorghum bicolor
i1_LQ_MTP1_c70942/f1p5/1709	77.4	4.3e-76	XP_002466878.1	hypothetical protein SORBIDRAFT_01g015770	Sorghum bicolor
i2_LQ_MTP1_c23812/f1p0/2728	77.4	1.4e-31	XP_002443576.1	hypothetical protein SORBIDRAFT_08g021840	Sorghum bicolor
i2_HQ_MTP1_c54219/f2p6/2697	77.3	0	XP_002445920.1	hypothetical protein SORBIDRAFT_07g028050	Sorghum bicolor
i1_LQ_MTP1_c94837/f1p8/1418	77.3	1.2e-84	XP_002444688.1	hypothetical protein SORBIDRAFT_07g026040	Sorghum bicolor
i2_LQ_MTP1_c74856/f1p0/2666	77.3	4.1e-182	KXG26439.1	hypothetical protein SORBI_006G101600	Sorghum bicolor
i1_LQ_MTP1_c18866/f2p2/1822	77.1	6.9e-72	XP_002458852.1	hypothetical protein SORBIDRAFT_03g041490	Sorghum bicolor
i1_LQ_MTP1_c28006/f1p0/1316	77	5.6e-39	XP_002448274.1	hypothetical protein SORBIDRAFT_06g024280	Sorghum bicolor
i2_LQ_MTP1_c72881/f1p2/2823	77	2.8e-19	XP_002456866.1	hypothetical protein SORBIDRAFT_03g044240	Sorghum bicolor
i2_HQ_MTP1_c14995/f18p0/2647	76.9	0	XP_002445920.1	hypothetical protein SORBIDRAFT_07g028050	Sorghum bicolor
i2_LQ_MTP1_c134469/f1p0/2471	76.9	5e-57	XP_002446210.1	hypothetical protein SORBIDRAFT_06g004290	Sorghum bicolor
i1_LQ_MTP1_c131533/f1p13/1201	76.8	2.6e-27	KXG38170.1	hypothetical protein SORBI_001G191200	Sorghum bicolor
i1_LQ_MTP1_c36134/f1p12/1674	76.8	3.6e-27	KXG38170.1	hypothetical protein SORBI_001G191200	Sorghum bicolor
i1_LQ_MTP1_c46280/f1p11/1202	76.8	2.6e-27	KXG38170.1	hypothetical protein SORBI_001G191200	Sorghum bicolor
i1_HQ_MTP1_c3456/f5p8/1457	76.7	1e-118	XP_002444688.1	hypothetical protein SORBIDRAFT_07g026040	Sorghum bicolor
i1_LQ_MTP1_c14985/f1p3/1408	76.7	5.9e-63	XP_002439483.1	hypothetical protein SORBIDRAFT_09g007940	Sorghum bicolor
i1_LQ_MTP1_c86480/f1p1/1705	76.7	7.9e-163	XP_002440587.1	hypothetical protein SORBIDRAFT_09g003550	Sorghum bicolor
i2_LQ_MTP1_c40406/f1p0/3010	76.7	9.3e-215	KXG20043.1	hypothetical protein SORBI_010G146500	Sorghum bicolor
i2_LQ_MTP1_c2986/f1p4/2549	76.6	6.9e-304	XP_002440379.1	hypothetical protein SORBIDRAFT_09g030700	Sorghum bicolor
i2_LQ_MTP1_c7639/f1p0/2955	76.5	3.7e-06	KXG37036.1	hypothetical protein SORBI_002G430000	Sorghum bicolor
i2_LQ_MTP1_c145404/f1p0/2019	76.5	9.2e-110	KXG37670.1	hypothetical protein SORBI_001G107400	Sorghum bicolor
i1_LQ_MTP1_c28257/f2p1/1607	76.4	9.7e-179	KXG28696.1	hypothetical protein SORBI_005G154500	Sorghum bicolor
i3_LQ_MTP1_c16834/f1p2/3037	76.4	4.3e-34	XP_002459963.1	hypothetical protein SORBIDRAFT_02g019390	Sorghum bicolor
i3_LQ_MTP1_c39307/f1p10/3292	76.3	6.9e-54	XP_002453646.1	hypothetical protein SORBIDRAFT_04g009830	Sorghum bicolor
i2_LQ_MTP1_c111619/f1p0/2764	76.2	1.2e-67	XP_002437354.1	hypothetical protein SORBIDRAFT_10g025430	Sorghum bicolor
i3_LQ_MTP1_c54572/f1p4/3073	76	2.6e-63	KXG20428.1	hypothetical protein SORBI_010G199700	Sorghum bicolor
i1_LQ_MTP1_c92250/f1p1/1209	75.9	3e-39	KXG31061.1	hypothetical protein SORBI_004G290700	Sorghum bicolor
i1_LQ_MTP1_c117840/f1p0/1035	75.9	3.7e-06	KXG31712.1	hypothetical protein SORBI_003G045600	Sorghum bicolor
i3_LQ_MTP1_c25615/f1p0/3472	75.9	1.9e-240	XP_002449167.1	hypothetical protein SORBIDRAFT_05g005950	Sorghum bicolor
i1_LQ_MTP1_c148224/f1p7/1025	75.8	2.7e-81	XP_002446216.1	hypothetical protein SORBIDRAFT_06g004770	Sorghum bicolor
i2_LQ_MTP1_c37758/f1p2/2366	75.7	1.9e-77	XP_002456290.1	hypothetical protein SORBIDRAFT_03g033590	Sorghum bicolor
i1_LQ_MTP1_c37097/f1p4/1781	75.6	4.9e-06	XP_002442859.1	hypothetical protein SORBIDRAFT_08g003920	Sorghum bicolor
i2_LQ_MTP1_c8252/f1p0/2758	75.6	1.6e-08	KXG39021.1	hypothetical protein SORBI_001G315600	Sorghum bicolor
i3_LQ_MTP1_c12401/f1p6/3446	75.6	1e-20	XP_002437383.1	hypothetical protein SORBIDRAFT_10g025920	Sorghum bicolor
i3_LQ_MTP1_c37557/f1p0/3494	75.6	8.3e-74	XP_002446155.1	hypothetical protein SORBIDRAFT_06g002790	Sorghum bicolor
i3_HQ_MTP1_c18918/f2p0/3745	75.4	1.6e-216	XP_002454744.1	hypothetical protein SORBIDRAFT_04g036550	Sorghum bicolor
i3_LQ_MTP1_c15597/f1p0/3626	75.4	9.1e-217	XP_002454744.1	hypothetical protein SORBIDRAFT_04g036550	Sorghum bicolor
i4_LQ_MTP1_c2424/f1p5/4174	75.4	4.1e-43	KXG25173.1	hypothetical protein SORBI_007G130400	Sorghum bicolor
i1_LQ_MTP1_c104120/f1p5/1709	75.2	3.2e-39	XP_002466212.1	hypothetical protein SORBIDRAFT_01g003600	Sorghum bicolor
i1_LQ_MTP1_c131267/f1p3/1426	75.1	1.3e-62	XP_002451886.1	hypothetical protein SORBIDRAFT_04g009260	Sorghum bicolor
i1_LQ_MTP1_c42887/f2p6/1651	75.1	3.9e-130	KXG20289.1	hypothetical protein SORBI_010G181600	Sorghum bicolor
i1_HQ_MTP1_c58662/f5p2/1965	75	2.9e-217	EES07867.2	hypothetical protein SORBI_005G009100	Sorghum bicolor
i2_LQ_MTP1_c84123/f1p0/2041	75	9.7e-216	XP_002461785.1	hypothetical protein SORBIDRAFT_02g008040	Sorghum bicolor
i3_LQ_MTP1_c45910/f1p0/3112	75	5.9e-55	XP_002459653.1	hypothetical protein SORBIDRAFT_02g008045, partial	Sorghum bicolor
i4_LQ_MTP1_c3407/f1p1/4415	75	5.5e-22	XP_002447513.1	hypothetical protein SORBIDRAFT_06g002515, partial	Sorghum bicolor
i5_LQ_MTP1_c1936/f1p13/5380	75	3.5e-39	EER90463.2	hypothetical protein SORBI_001G002700	Sorghum bicolor
i1_LQ_MTP1_c10210/f1p1/1952	74.9	2.6e-133	XP_002448879.1	hypothetical protein SORBIDRAFT_05g000850	Sorghum bicolor
i1_LQ_MTP1_c103292/f1p2/1746	74.9	2.2e-216	EES07867.2	hypothetical protein SORBI_005G009100	Sorghum bicolor
i1_LQ_MTP1_c21657/f1p10/1919	74.8	2.3e-118	XP_002454155.1	hypothetical protein SORBIDRAFT_04g025630	Sorghum bicolor
i3_LQ_MTP1_c21059/f1p0/3757	74.8	1.9e-193	XP_002448879.1	hypothetical protein SORBIDRAFT_05g000850	Sorghum bicolor
i6_LQ_MTP1_c1640/f1p11/6299	74.8	3.4e-70	KXG27652.1	hypothetical protein SORBI_005G021200	Sorghum bicolor
i2_LQ_MTP1_c131376/f1p0/2240	74.7	7.1e-236	EES07932.2	hypothetical protein SORBI_005G026000	Sorghum bicolor
i1_LQ_MTP1_c8402/f1p2/1666	74.6	5.9e-70	KXG19230.1	hypothetical protein SORBI_010G027000	Sorghum bicolor
i1_HQ_MTP1_c13004/f2p2/1999	74.5	3.1e-142	KXG27522.1	hypothetical protein SORBI_006G280900	Sorghum bicolor
i2_HQ_MTP1_c57876/f2p21/2805	74.4	3.1e-228	XP_002439095.1	hypothetical protein SORBIDRAFT_09g000410	Sorghum bicolor
i1_LQ_MTP1_c86849/f1p2/1990	74.4	1.9e-128	XP_002448879.1	hypothetical protein SORBIDRAFT_05g000850	Sorghum bicolor
i2_LQ_MTP1_c48549/f1p36/2052	74.4	1.5e-06	XP_002445978.1	hypothetical protein SORBIDRAFT_07g028970	Sorghum bicolor
i1_LQ_MTP1_c34171/f1p1/1454	74.1	5.2e-14	XP_002463095.1	hypothetical protein SORBIDRAFT_02g037760	Sorghum bicolor
i2_LQ_MTP1_c52300/f2p0/2428	74.1	7.6e-167	KXG25649.1	hypothetical protein SORBI_007G213300	Sorghum bicolor
i2_LQ_MTP1_c129856/f1p0/2634	74.1	9.2e-25	XP_002437199.1	hypothetical protein SORBIDRAFT_10g022750	Sorghum bicolor
i2_LQ_MTP1_c16161/f1p4/2045	74	1.7e-95	XP_002437649.1	hypothetical protein SORBIDRAFT_10g031240	Sorghum bicolor
i1_LQ_MTP1_c132390/f1p2/1679	73.9	2.1e-144	XP_002448879.1	hypothetical protein SORBIDRAFT_05g000850	Sorghum bicolor
i1_LQ_MTP1_c40407/f1p4/1367	73.9	2.7e-60	XP_002457537.1	hypothetical protein SORBIDRAFT_03g008990	Sorghum bicolor
i1_LQ_MTP1_c41073/f1p3/1312	73.9	8.6e-08	XP_002467235.1	hypothetical protein SORBIDRAFT_01g021760	Sorghum bicolor
i1_LQ_MTP1_c11401/f1p2/1881	73.9	5.1e-163	XP_002458852.1	hypothetical protein SORBIDRAFT_03g041490	Sorghum bicolor
i2_LQ_MTP1_c90717/f1p168/2788	73.9	6.7e-18	XP_002468038.1	hypothetical protein SORBIDRAFT_01g038450	Sorghum bicolor
i2_LQ_MTP1_c97096/f1p0/2891	73.9	6e-171	XP_002450141.1	hypothetical protein SORBIDRAFT_05g001090	Sorghum bicolor
i3_LQ_MTP1_c53856/f1p0/3208	73.9	2e-26	XP_002445921.1	hypothetical protein SORBIDRAFT_07g028070	Sorghum bicolor
i1_LQ_MTP1_c4281/f6p6/1499	73.8	2.2e-55	XP_002453251.1	hypothetical protein SORBIDRAFT_04g002540	Sorghum bicolor
i2_LQ_MTP1_c66423/f1p0/2079	73.8	7.3e-09	KXG31642.1	hypothetical protein SORBI_003G034400	Sorghum bicolor
i5_LQ_MTP1_c1016/f1p3/5369	73.8	6.7e-06	XP_002445809.1	hypothetical protein SORBIDRAFT_07g026140	Sorghum bicolor
i2_HQ_MTP1_c52205/f2p0/2405	73.7	2.2e-275	KXG33161.1	hypothetical protein SORBI_003G262600	Sorghum bicolor
i3_LQ_MTP1_c6169/f1p0/3168	73.7	1.7e-81	KXG21365.1	hypothetical protein SORBI_009G052300	Sorghum bicolor
i2_LQ_MTP1_c4481/f1p0/2098	73.6	1.1e-94	XP_002437649.1	hypothetical protein SORBIDRAFT_10g031240	Sorghum bicolor
i4_LQ_MTP1_c6027/f1p21/4879	73.6	2.8e-11	KXG27008.1	hypothetical protein SORBI_006G195800	Sorghum bicolor
i2_LQ_MTP1_c127717/f1p2/2561	73.5	4.7e-18	XP_002440144.1	hypothetical protein SORBIDRAFT_09g026790	Sorghum bicolor
i3_LQ_MTP1_c51713/f1p6/3041	73.5	4.9e-06	XP_002464162.1	hypothetical protein SORBIDRAFT_01g013340	Sorghum bicolor
i3_LQ_MTP1_c2705/f1p12/3359	73.4	1.3e-111	KXG27610.1	hypothetical protein SORBI_005G012700	Sorghum bicolor
i1_LQ_MTP1_c54331/f1p0/1316	73.3	5.3e-74	XP_002468606.1	hypothetical protein SORBIDRAFT_01g048932, partial	Sorghum bicolor
i2_LQ_MTP1_c91723/f1p9/3012	73.3	3.6e-25	XP_002461519.1	hypothetical protein SORBIDRAFT_02g003990	Sorghum bicolor
i2_LQ_MTP1_c6533/f1p1/2649	73	8.8e-294	XP_002442004.1	hypothetical protein SORBIDRAFT_08g006800	Sorghum bicolor
i3_LQ_MTP1_c47118/f1p0/3120	73	1.5e-79	XP_002443654.1	hypothetical protein SORBIDRAFT_08g022960	Sorghum bicolor
i2_LQ_MTP1_c117755/f1p14/2958	72.9	3.2e-10	KXG24283.1	hypothetical protein SORBI_007G020300	Sorghum bicolor
i2_LQ_MTP1_c132505/f1p0/2244	72.9	2.3e-37	KXG39570.1	hypothetical protein SORBI_001G404400	Sorghum bicolor
i1_LQ_MTP1_c22026/f1p6/1426	72.7	2.8e-161	KXG32068.1	hypothetical protein SORBI_003G096000	Sorghum bicolor
i1_LQ_MTP1_c22355/f1p1/1903	72.7	2.1e-204	EES07867.2	hypothetical protein SORBI_005G009100	Sorghum bicolor
i1_LQ_MTP1_c37809/f1p0/1375	72.4	9.5e-58	KXG21006.1	hypothetical protein SORBI_009G002700	Sorghum bicolor
i1_LQ_MTP1_c62590/f1p3/1294	72.4	4.1e-34	XP_002465086.1	hypothetical protein SORBIDRAFT_01g031850	Sorghum bicolor
i2_LQ_MTP1_c77353/f1p10/2712	72.4	4.5e-160	XP_002458611.1	hypothetical protein SORBIDRAFT_03g036650	Sorghum bicolor
i2_LQ_MTP1_c130596/f1p0/2880	72.2	1.3e-85	XP_002458871.1	hypothetical protein SORBIDRAFT_03g041910	Sorghum bicolor
i1_LQ_MTP1_c50824/f1p2/1988	72.1	8.4e-156	EES07932.2	hypothetical protein SORBI_005G026000	Sorghum bicolor
i2_LQ_MTP1_c23381/f1p4/2078	72.1	3.4e-14	KXG25952.1	hypothetical protein SORBI_006G035600	Sorghum bicolor
i1_HQ_MTP1_c9397/f3p13/1575	72	1.1e-158	XP_002466747.1	hypothetical protein SORBIDRAFT_01g013390	Sorghum bicolor
i1_LQ_MTP1_c31297/f1p13/942	71.9	1.7e-42	KXG38170.1	hypothetical protein SORBI_001G191200	Sorghum bicolor
i0_LQ_MTP1_c14686/f1p0/962	71.8	1.8e-18	XP_002460788.1	hypothetical protein SORBIDRAFT_02g034900	Sorghum bicolor
i2_LQ_MTP1_c71220/f1p2/2659	71.7	1.2e-08	KXG33815.1	hypothetical protein SORBI_003G377500	Sorghum bicolor
i1_HQ_MTP1_c14241/f3p4/1513	71.6	6.1e-106	KXG29071.1	LOW QUALITY PROTEIN: hypothetical protein SORBI_005G207300	Sorghum bicolor
i1_HQ_MTP1_c103075/f2p6/1298	71.5	6.7e-53	XP_002451779.1	hypothetical protein SORBIDRAFT_04g007710	Sorghum bicolor
i2_LQ_MTP1_c42352/f1p0/2110	71.5	8.2e-85	XP_002465896.1	hypothetical protein SORBIDRAFT_01g047733, partial	Sorghum bicolor
i1_LQ_MTP1_c7912/f1p4/1889	71.4	9.2e-128	XP_002442140.1	hypothetical protein SORBIDRAFT_08g014920	Sorghum bicolor
i1_LQ_MTP1_c34819/f1p1/1363	71.4	7.3e-26	XP_002467980.1	hypothetical protein SORBIDRAFT_01g037483	Sorghum bicolor
i2_LQ_MTP1_c26741/f1p6/2134	71.2	6.7e-42	XP_002439371.1	hypothetical protein SORBIDRAFT_09g005270	Sorghum bicolor
i2_LQ_MTP1_c60356/f1p3/2236	71.2	5.2e-45	KXG28740.1	hypothetical protein SORBI_005G160400	Sorghum bicolor
i3_LQ_MTP1_c10138/f1p10/3814	71	1.5e-230	XP_002445883.1	hypothetical protein SORBIDRAFT_07g027420	Sorghum bicolor
i3_LQ_MTP1_c41345/f1p14/3569	71	1.6e-109	XP_002468452.1	hypothetical protein SORBIDRAFT_01g046180	Sorghum bicolor
i1_HQ_MTP1_c57913/f2p5/1578	70.9	3.5e-104	XP_002436631.1	hypothetical protein SORBIDRAFT_10g006260	Sorghum bicolor
i1_LQ_MTP1_c38780/f1p3/1672	70.9	7.7e-94	XP_002452161.1	hypothetical protein SORBIDRAFT_04g020891, partial	Sorghum bicolor
i1_LQ_MTP1_c4310/f1p1/1474	70.8	3.9e-09	KXG21722.1	hypothetical protein SORBI_009G099700	Sorghum bicolor
i2_LQ_MTP1_c3648/f1p9/2199	70.8	5.2e-66	KXG23905.1	hypothetical protein SORBI_008G157100	Sorghum bicolor
i2_LQ_MTP1_c131718/f1p2/2438	70.8	3.2e-274	XP_002452826.1	hypothetical protein SORBIDRAFT_04g033260	Sorghum bicolor
i4_LQ_MTP1_c8146/f1p0/4201	70.8	3.3e-08	XP_002445062.1	hypothetical protein SORBIDRAFT_07g003500	Sorghum bicolor
i1_LQ_MTP1_c60576/f1p15/1736	70.7	3.3e-156	XP_002466747.1	hypothetical protein SORBIDRAFT_01g013390	Sorghum bicolor
i1_LQ_MTP1_c29713/f1p17/1383	70.6	1.5e-58	KXG39364.1	hypothetical protein SORBI_001G370600	Sorghum bicolor
i2_LQ_MTP1_c8903/f1p5/2712	70.6	8.2e-45	XP_002454745.1	hypothetical protein SORBIDRAFT_04g036560	Sorghum bicolor
i3_LQ_MTP1_c20122/f1p0/3085	70.6	3.1e-24	XP_002440328.1	hypothetical protein SORBIDRAFT_09g029820	Sorghum bicolor
i4_LQ_MTP1_c2312/f1p0/4503	70.6	1.9e-06	XP_002457481.1	hypothetical protein SORBIDRAFT_03g008030	Sorghum bicolor
i1_LQ_MTP1_c123912/f1p2/1482	70.4	2e-16	KXG37272.1	hypothetical protein SORBI_001G039500	Sorghum bicolor
i2_LQ_MTP1_c133190/f1p0/2185	70.4	1.5e-33	XP_002454822.1	hypothetical protein SORBIDRAFT_04g038090	Sorghum bicolor
i2_LQ_MTP1_c11555/f1p27/2274	70.1	1.2e-49	XP_002467813.1	hypothetical protein SORBIDRAFT_01g034540	Sorghum bicolor
i2_LQ_MTP1_c16476/f1p0/2062	70.1	1.1e-49	KXG39304.1	hypothetical protein SORBI_001G361700	Sorghum bicolor
i2_LQ_MTP1_c43562/f1p10/2234	70.1	1.2e-49	KXG39304.1	hypothetical protein SORBI_001G361700	Sorghum bicolor
i4_LQ_MTP1_c8367/f1p0/4605	70.1	4e-15	XP_002454708.1	hypothetical protein SORBIDRAFT_04g035980	Sorghum bicolor
i1_LQ_MTP1_c37076/f1p5/1514	70	9.6e-11	XP_002449963.1	hypothetical protein SORBIDRAFT_05g026280	Sorghum bicolor
i2_LQ_MTP1_c78932/f1p4/2157	70	1.9e-07	XP_002440361.1	hypothetical protein SORBIDRAFT_09g030340	Sorghum bicolor
i2_LQ_MTP1_c115108/f1p0/2300	70	1.5e-76	XP_002442140.1	hypothetical protein SORBIDRAFT_08g014920	Sorghum bicolor
i3_LQ_MTP1_c13863/f1p0/3280	70	9.8e-210	KXG36397.1	hypothetical protein SORBI_002G327000	Sorghum bicolor
i2_LQ_MTP1_c12754/f1p4/2918	100	6.3e-35	KQL04408.1	hypothetical protein SETIT_001385mg	Setaria italica
i2_LQ_MTP1_c70843/f1p0/2752	100	5.8e-06	XP_012698186.1	PREDICTED: uncharacterized protein LOC101752816	Setaria italica
i2_LQ_MTP1_c89704/f1p9/2455	100	4.2e-24	KQL04408.1	hypothetical protein SETIT_001385mg	Setaria italica
i3_LQ_MTP1_c37590/f1p2/3399	100	7.4e-35	XP_004968220.1	PREDICTED: inner membrane protein ALBINO3, chloroplastic	Setaria italica
i1_LQ_MTP1_c76987/f1p107/1905	99.5	3.3e-117	XP_004981706.1	PREDICTED: UDP-glucose 6-dehydrogenase 5	Setaria italica
i1_LQ_MTP1_c130444/f1p9/1943	99.1	5.5e-59	KQL25875.1	hypothetical protein SETIT_0287121mg, partial	Setaria italica
i1_LQ_MTP1_c93409/f1p2/1454	98.7	6e-212	KQL28625.1	hypothetical protein SETIT_017023mg	Setaria italica
i2_LQ_MTP1_c28641/f1p17/2372	98.1	9.9e-79	KQK87163.1	hypothetical protein SETIT_036110mg	Setaria italica
i0_LQ_MTP1_c12441/f1p0/971	97.4	3.6e-112	XP_004969141.1	PREDICTED: GTP-binding nuclear protein Ran-1	Setaria italica
i1_LQ_MTP1_c75601/f1p1/1404	97.2	2.2e-81	XP_004976769.1	PREDICTED: oxygen-dependent coproporphyrinogen-III oxidase, chloroplastic	Setaria italica
i1_HQ_MTP1_c52478/f2p8/1650	97	8.4e-101	KQK87162.1	hypothetical protein SETIT_036110mg	Setaria italica
i2_LQ_MTP1_c25950/f1p5/2997	95.6	7.2e-18	XP_004957585.1	PREDICTED: UTP--glucose-1-phosphate uridylyltransferase	Setaria italica
i3_LQ_MTP1_c24330/f1p6/3695	95.6	2.1e-14	KQL11758.1	hypothetical protein SETIT_005800mg	Setaria italica
i4_LQ_MTP1_c2184/f1p5/4197	95.6	6.1e-15	XP_004985448.1	PREDICTED: uncharacterized protein LOC101766097	Setaria italica
i1_LQ_MTP1_c41839/f1p7/1704	95.5	5.9e-243	XP_004951797.1	PREDICTED: tubulin beta chain	Setaria italica
i2_LQ_MTP1_c25519/f1p1/2396	95.4	8.6e-256	XP_004953411.1	PREDICTED: protein LAZ1-like	Setaria italica
i4_LQ_MTP1_c9711/f1p0/4157	95	7.1e-165	XP_004976846.1	PREDICTED: uncharacterized protein LOC101766028 isoform X1	Setaria italica
i2_HQ_MTP1_c140693/f7p221/2160	94.9	5.4e-265	XP_004953411.1	PREDICTED: protein LAZ1-like	Setaria italica
i2_LQ_MTP1_c42087/f1p1/2183	94.4	5.1e-223	XP_004968660.1	PREDICTED: S-adenosylmethionine synthase 1	Setaria italica
i2_LQ_MTP1_c93851/f1p0/2795	94.2	3.5e-51	XP_004961968.1	PREDICTED: serine/threonine-protein kinase SAPK4-like	Setaria italica
i2_LQ_MTP1_c22356/f1p0/2555	94	3.3e-19	KQK88450.1	hypothetical protein SETIT_0354531mg, partial	Setaria italica
i2_LQ_MTP1_c27997/f1p0/2555	94	3.3e-19	KQK88450.1	hypothetical protein SETIT_0354531mg, partial	Setaria italica
i1_LQ_MTP1_c37398/f1p3/1468	93.2	1.7e-201	XP_004970785.1	PREDICTED: tyrosine--tRNA ligase 1, cytoplasmic-like	Setaria italica
i1_LQ_MTP1_c93275/f1p3/1865	92.9	2.3e-200	XP_004970785.1	PREDICTED: tyrosine--tRNA ligase 1, cytoplasmic-like	Setaria italica
i0_LQ_MTP1_c3668/f1p0/647	92.2	2.6e-34	XP_014661210.1	PREDICTED: 40S ribosomal protein S20-2-like	Setaria italica
i2_LQ_MTP1_c31785/f1p15/2313	91.9	1.4e-08	KQL04602.1	hypothetical protein SETIT_004342mg	Setaria italica
i1_LQ_MTP1_c57706/f1p1/1439	91.8	9e-75	XP_004976769.1	PREDICTED: oxygen-dependent coproporphyrinogen-III oxidase, chloroplastic	Setaria italica
i2_LQ_MTP1_c9974/f1p1/2706	90.8	4.1e-97	XP_004970847.1	PREDICTED: serine/threonine-protein kinase rio2	Setaria italica
i1_LQ_MTP1_c75271/f1p2/1792	90.7	4.4e-164	XP_004970785.1	PREDICTED: tyrosine--tRNA ligase 1, cytoplasmic-like	Setaria italica
i3_HQ_MTP1_c50132/f2p0/3029	89.9	5.9e-270	XP_004962791.1	PREDICTED: putative disease resistance RPP13-like protein 3	Setaria italica
i4_LQ_MTP1_c9697/f1p12/4119	89.3	8.8e-208	XP_004975190.1	PREDICTED: uncharacterized protein LOC101780865 isoform X5	Setaria italica
i3_LQ_MTP1_c7993/f1p0/3337	89	5.7e-40	XP_004983820.1	PREDICTED: homeobox protein BEL1 homolog	Setaria italica
i2_LQ_MTP1_c65701/f1p0/2094	88.7	1.4e-36	XP_012700341.1	PREDICTED: uncharacterized protein LOC101785211	Setaria italica
i3_HQ_MTP1_c36295/f2p0/3095	88.5	0	XP_004980024.1	PREDICTED: disease resistance protein RPM1-like	Setaria italica
i1_LQ_MTP1_c136863/f1p2/1178	88.3	3.6e-45	XP_004976300.1	PREDICTED: GEM-like protein 4	Setaria italica
i1_LQ_MTP1_c57296/f1p0/1231	87.9	1.1e-140	XP_004973255.1	PREDICTED: KH domain-containing protein At4g26480-like	Setaria italica
i3_LQ_MTP1_c25234/f1p0/3655	87.2	2e-14	XP_004978417.1	PREDICTED: probable trans-2-enoyl-CoA reductase, mitochondrial isoform X1	Setaria italica
i2_LQ_MTP1_c88034/f1p3/3022	87.1	1.2e-235	XP_012699592.1	PREDICTED: probable glutamyl endopeptidase, chloroplastic isoform X2	Setaria italica
i3_LQ_MTP1_c34371/f1p0/3032	87.1	3.2e-154	XP_004962791.1	PREDICTED: putative disease resistance RPP13-like protein 3	Setaria italica
i3_LQ_MTP1_c46432/f1p0/3299	87	4.8e-55	XP_004958035.1	PREDICTED: uncharacterized protein LOC101757635 isoform X1	Setaria italica
i2_LQ_MTP1_c59088/f1p6/2215	86.9	1.3e-120	XP_004953411.1	PREDICTED: protein LAZ1-like	Setaria italica
i2_LQ_MTP1_c41231/f1p629/2191	86.8	3.6e-43	XP_004961895.1	PREDICTED: uncharacterized protein LOC101768766	Setaria italica
i3_LQ_MTP1_c59831/f1p16/3003	86.7	3e-08	KQL04979.1	hypothetical protein SETIT_000220mg	Setaria italica
i2_LQ_MTP1_c35673/f1p9/2857	86.5	5.3e-151	XP_004953411.1	PREDICTED: protein LAZ1-like	Setaria italica
i1_LQ_MTP1_c104918/f1p2/1812	86.4	4.5e-47	KQL00706.1	hypothetical protein SETIT_015467mg	Setaria italica
i2_LQ_MTP1_c52779/f1p21/2941	86.3	1.6e-17	XP_004983620.1	PREDICTED: serine/threonine-protein kinase SAPK3	Setaria italica
i0_LQ_MTP1_c7780/f1p25/624	86.2	3.2e-37	XP_004985272.1	PREDICTED: uncharacterized protein LOC101768131	Setaria italica
i2_HQ_MTP1_c34154/f6p0/2169	86	6.5e-279	XP_004962783.1	PREDICTED: calmodulin-binding protein 60 A-like isoform X1	Setaria italica
i2_LQ_MTP1_c29250/f1p0/2945	85.9	3.3e-140	XP_004979937.1	PREDICTED: cysteine-rich receptor-like protein kinase 10 isoform X1	Setaria italica
i4_LQ_MTP1_c2149/f1p9/4291	85.9	0	XP_004975187.1	PREDICTED: uncharacterized protein LOC101780865 isoform X2	Setaria italica
i4_LQ_MTP1_c5114/f1p0/4368	85.7	2.7e-37	XP_004972662.1	PREDICTED: lactoylglutathione lyase	Setaria italica
i4_LQ_MTP1_c3837/f1p2/4949	85.3	2.5e-100	XP_004982893.1	PREDICTED: tyrosine--tRNA ligase, chloroplastic/mitochondrial	Setaria italica
i1_LQ_MTP1_c86593/f1p8/2003	84.7	4.1e-203	KQK90246.1	hypothetical protein SETIT_035612mg	Setaria italica
i1_HQ_MTP1_c33856/f2p1/1775	82.8	1.6e-211	KQK93851.1	hypothetical protein SETIT_028158mg	Setaria italica
i1_LQ_MTP1_c25831/f1p3/1902	82.8	4.3e-266	XP_004962783.1	PREDICTED: calmodulin-binding protein 60 A-like isoform X1	Setaria italica
i2_LQ_MTP1_c63531/f1p19/2423	82.8	6.2e-20	XP_004967814.1	PREDICTED: flowering-promoting factor 1-like protein 1	Setaria italica
i1_LQ_MTP1_c129582/f1p25/1407	82.7	2.2e-33	XP_004960397.1	PREDICTED: long chain acyl-CoA synthetase 1	Setaria italica
i2_LQ_MTP1_c8899/f1p0/2544	82.6	6.6e-12	KQL29679.1	hypothetical protein SETIT_016197mg	Setaria italica
i2_LQ_MTP1_c131297/f1p1/2790	82.6	8.7e-58	XP_004976960.1	PREDICTED: N-alpha-acetyltransferase daf-31	Setaria italica
i1_HQ_MTP1_c13100/f4p8/1794	82.5	2.2e-203	KQL11536.1	hypothetical protein SETIT_006231mg	Setaria italica
i2_LQ_MTP1_c77721/f1p9/2962	81.8	3.4e-20	XP_004967814.1	PREDICTED: flowering-promoting factor 1-like protein 1	Setaria italica
i1_LQ_MTP1_c90754/f1p12/1979	81.5	1.3e-145	XP_004960303.1	PREDICTED: E3 UFM1-protein ligase 1 homolog isoform X2	Setaria italica
i2_LQ_MTP1_c138780/f1p12/2035	81.5	3.5e-290	XP_004980096.1	PREDICTED: laccase-22	Setaria italica
i2_LQ_MTP1_c20001/f1p2/2122	81.4	5.4e-270	XP_004962783.1	PREDICTED: calmodulin-binding protein 60 A-like isoform X1	Setaria italica
i1_HQ_MTP1_c56007/f2p2/1946	81	2.3e-206	XP_004954708.2	PREDICTED: uncharacterized protein LOC101762079	Setaria italica
i1_LQ_MTP1_c12717/f1p1/1369	80.8	1.8e-112	KQK97043.1	hypothetical protein SETIT_010441mg	Setaria italica
i1_LQ_MTP1_c107701/f1p10/2014	80.6	8.1e-98	XP_004958013.1	PREDICTED: protein THYLAKOID FORMATION1, chloroplastic	Setaria italica
i1_LQ_MTP1_c35883/f1p23/1906	80.5	2.7e-196	XP_004965179.1	PREDICTED: 3-ketoacyl-CoA synthase 6-like	Setaria italica
i1_LQ_MTP1_c43139/f1p0/1590	79.7	1.2e-24	XP_004986800.1	PREDICTED: polyadenylate-binding protein 1-like	Setaria italica
i1_HQ_MTP1_c102894/f3p1/1917	79.5	3.5e-215	XP_004977257.1	PREDICTED: zinc finger protein STAR3-like	Setaria italica
i2_LQ_MTP1_c84898/f1p13/2046	79.3	3e-124	KQL13379.1	hypothetical protein SETIT_024444mg, partial	Setaria italica
i4_LQ_MTP1_c2735/f1p0/4120	79.2	1.2e-26	XP_004972662.1	PREDICTED: lactoylglutathione lyase	Setaria italica
i1_LQ_MTP1_c73759/f3p16/1906	77.6	6.5e-190	XP_004970408.1	PREDICTED: protein NUCLEAR FUSION DEFECTIVE 4	Setaria italica
i4_LQ_MTP1_c8073/f1p0/4702	77.5	1.4e-39	KQK98650.1	hypothetical protein SETIT_009455mg	Setaria italica
i2_LQ_MTP1_c50399/f1p6/2039	77.2	3.7e-231	XP_004962783.1	PREDICTED: calmodulin-binding protein 60 A-like isoform X1	Setaria italica
i2_LQ_MTP1_c59907/f1p14/2333	77.2	1.8e-77	XP_012701854.1	PREDICTED: uncharacterized protein LOC101782153	Setaria italica
i1_HQ_MTP1_c9827/f2p1/1740	77	2.6e-145	XP_012703504.1	PREDICTED: putative receptor-like protein kinase At4g00960	Setaria italica
i3_LQ_MTP1_c59887/f1p6/3017	76.9	5.5e-66	XP_004979938.1	PREDICTED: cysteine-rich receptor-like protein kinase 10 isoform X2	Setaria italica
i4_LQ_MTP1_c7189/f1p0/4630	76.9	1.4e-52	XP_004971439.2	PREDICTED: uncharacterized protein LOC101771380 isoform X2	Setaria italica
i1_LQ_MTP1_c20966/f1p8/1971	76.5	1.4e-134	XP_004982341.1	PREDICTED: histone-binding protein MSI1 homolog	Setaria italica
i1_LQ_MTP1_c72064/f1p1/1455	76.5	2e-186	XP_004986096.1	PREDICTED: phosphatidylserine decarboxylase proenzyme 1, mitochondrial	Setaria italica
i2_LQ_MTP1_c5848/f1p9/2273	76.5	2.8e-179	XP_004974411.1	PREDICTED: uncharacterized protein LOC101773016	Setaria italica
i2_LQ_MTP1_c29138/f1p0/2963	76.5	6.3e-06	XP_004966310.1	PREDICTED: CDP-diacylglycerol--inositol 3-phosphatidyltransferase 1-like	Setaria italica
i4_LQ_MTP1_c10342/f1p0/4521	76.4	6.8e-60	XP_004966968.2	PREDICTED: uncharacterized protein LOC101762853	Setaria italica
i1_HQ_MTP1_c26784/f3p2/1824	76.2	9.6e-191	XP_004974411.1	PREDICTED: uncharacterized protein LOC101773016	Setaria italica
i1_LQ_MTP1_c129249/f1p2/1705	76.2	9e-191	XP_004974411.1	PREDICTED: uncharacterized protein LOC101773016	Setaria italica
i1_LQ_MTP1_c28183/f1p2/1979	76	5.5e-123	XP_004970785.1	PREDICTED: tyrosine--tRNA ligase 1, cytoplasmic-like	Setaria italica
i1_LQ_MTP1_c59342/f1p0/1218	75.9	4e-92	KQL13950.1	hypothetical protein SETIT_022708mg	Setaria italica
i0_LQ_MTP1_c8498/f1p0/982	75.7	1.5e-09	KQL13106.1	hypothetical protein SETIT_023268mg	Setaria italica
i2_LQ_MTP1_c11000/f1p0/2668	75	3.3e-06	XP_004951550.1	PREDICTED: peptidyl-prolyl cis-trans isomerase FKBP16-1, chloroplastic	Setaria italica
i2_LQ_MTP1_c75240/f1p0/2465	74.9	4.1e-144	XP_004978239.2	PREDICTED: LOW QUALITY PROTEIN: putative disease resistance protein RGA4	Setaria italica
i1_LQ_MTP1_c88254/f1p0/1316	74.7	8e-171	XP_012703504.1	PREDICTED: putative receptor-like protein kinase At4g00960	Setaria italica
i1_LQ_MTP1_c110348/f1p2/1823	74.7	4.4e-151	XP_004974411.1	PREDICTED: uncharacterized protein LOC101773016	Setaria italica
i1_LQ_MTP1_c128411/f1p2/1617	74.4	3.6e-165	XP_004974411.1	PREDICTED: uncharacterized protein LOC101773016	Setaria italica
i1_LQ_MTP1_c24094/f1p1/1557	74.2	9.6e-131	XP_004966718.2	PREDICTED: uncharacterized protein LOC101774869	Setaria italica
i2_LQ_MTP1_c17457/f1p0/2092	74.2	5.7e-147	XP_004977311.1	PREDICTED: tubby-like F-box protein 14	Setaria italica
i3_LQ_MTP1_c45390/f1p0/3124	74.2	1.5e-236	KQL00388.1	hypothetical protein SETIT_015415mg	Setaria italica
i0_LQ_MTP1_c12946/f1p7/850	73.9	6.1e-31	KQL27263.1	hypothetical protein SETIT_028930mg	Setaria italica
i3_LQ_MTP1_c21446/f1p0/3563	73.9	2.5e-17	KQL28909.1	hypothetical protein SETIT_017452mg	Setaria italica
i3_LQ_MTP1_c22118/f1p0/3284	73.7	1e-203	KQL00388.1	hypothetical protein SETIT_015415mg	Setaria italica
i1_LQ_MTP1_c77399/f1p4/1690	72.2	1.3e-125	XP_004969724.1	PREDICTED: probable mitochondrial-processing peptidase subunit beta	Setaria italica
i5_HQ_MTP1_c112/f2p0/5999	71.8	3.9e-241	KQK98982.1	hypothetical protein SETIT_011905mg, partial	Setaria italica
i3_LQ_MTP1_c39211/f1p14/3670	71.7	6.8e-10	KQL14451.1	hypothetical protein SETIT_025416mg	Setaria italica
i1_LQ_MTP1_c3779/f1p13/1277	71.6	2.4e-18	XP_004951368.1	PREDICTED: aquaporin NIP1-1	Setaria italica
i1_LQ_MTP1_c15982/f1p1/1055	71.2	3.3e-90	XP_004951530.1	PREDICTED: SPX domain-containing protein 1-like	Setaria italica
i2_LQ_MTP1_c134051/f1p0/2537	71.1	4.8e-31	XP_004951662.1	PREDICTED: pyrophosphate-energized vacuolar membrane proton pump isoform X2	Setaria italica
i1_LQ_MTP1_c86129/f1p0/1648	71	1.7e-146	KQL17430.1	hypothetical protein SETIT_024274mg	Setaria italica
i1_LQ_MTP1_c38046/f1p11/1826	70.8	8.6e-22	KQL00145.1	hypothetical protein SETIT_015496mg, partial	Setaria italica
i1_LQ_MTP1_c34853/f1p0/1209	70.7	4.3e-62	XP_004958014.1	PREDICTED: vesicle-associated protein 4-2	Setaria italica
i1_LQ_MTP1_c15941/f1p1/1035	70.6	1.4e-98	KQK94031.1	hypothetical protein SETIT_025974mg	Setaria italica
i2_LQ_MTP1_c56643/f1p30/2100	70.5	5.4e-60	XP_014661118.1	PREDICTED: uncharacterized protein LOC106804466	Setaria italica
i3_HQ_MTP1_c13858/f3p3/3729	70.3	3.5e-248	XP_004978809.1	PREDICTED: putative disease resistance RPP13-like protein 2 isoform X1	Setaria italica
i2_LQ_MTP1_c122378/f1p7/2033	70.1	1.2e-77	XP_004984019.1	PREDICTED: probable 6-phosphogluconolactonase 1	Setaria italica
i2_LQ_MTP1_c22123/f1p29/2704	70	5.5e-17	XP_004981930.1	PREDICTED: maf-like protein DDB_G0281937	Setaria italica
i2_LQ_MTP1_c36186/f1p1/2477	70	1.1e-16	XP_004981930.1	PREDICTED: maf-like protein DDB_G0281937	Setaria italica
i2_LQ_MTP1_c57809/f1p0/2313	70	4.7e-17	XP_004981930.1	PREDICTED: maf-like protein DDB_G0281937	Setaria italica
i2_LQ_MTP1_c91489/f1p8/2506	100	1.2e-194	ALO50702.1	myo-inositol-1-phosphate synthase	Saccharum officinarum
i3_LQ_MTP1_c16941/f1p0/3040	93.3	3.2e-53	ACC59097.1	aquaporin	Saccharum officinarum
i1_LQ_MTP1_c94317/f1p3/1950	90.3	6.7e-190	APD15507.1	CIPK17	Saccharum hybrid cultivar ROC22
i1_LQ_MTP1_c3754/f4p18/1862	100	2.5e-255	AGT16893.1	elongation factor 1-alpha	Saccharum hybrid cultivar R570
i1_LQ_MTP1_c130845/f1p5/1691	97.8	6.3e-19	AGT16335.1	hypothetical protein SHCRBa_256_D11_F_160	Saccharum hybrid cultivar R570
i2_LQ_MTP1_c97164/f1p0/2698	95	1.1e-12	AGT16017.1	hypothetical protein SHCRBa_144_K17_F_300	Saccharum hybrid cultivar R570
i2_LQ_MTP1_c5165/f1p0/2537	92.5	1.2e-16	AGT16129.1	MYB-related protein	Saccharum hybrid cultivar R570
i3_LQ_MTP1_c37051/f1p0/3736	89	6.3e-88	AGT16731.1	hypothetical protein SHCRBa_258_H24_F_340	Saccharum hybrid cultivar R570
i7_LQ_MTP1_c531/f1p0/7962	87.2	1.2e-157	AGT16255.1	phosphoglycerate kinase	Saccharum hybrid cultivar R570
i1_LQ_MTP1_c72075/f1p2/1515	84.1	3.7e-55	AGT16170.1	hypothetical protein SHCRBa_024_F14_R_20	Saccharum hybrid cultivar R570
i1_LQ_MTP1_c37130/f1p6/1712	80.6	2.1e-187	AGT16512.1	phytoene synthase	Saccharum hybrid cultivar R570
i2_LQ_MTP1_c25054/f1p6/2200	80.3	1e-186	AGT16512.1	phytoene synthase	Saccharum hybrid cultivar R570
i2_LQ_MTP1_c107587/f1p0/2633	78.6	9.7e-43	AGT17002.1	hypothetical protein SHCRBa_063_N24_F_260	Saccharum hybrid cultivar R570
i2_LQ_MTP1_c132408/f1p27/2871	74.6	5.7e-129	AGT17402.1	hypothetical protein SHCRBa_230_N09_F_20	Saccharum hybrid cultivar R570
i2_LQ_MTP1_c33327/f1p0/2050	72.4	9.6e-38	AGT16271.1	S-adenosylmethionine decarboxylase	Saccharum hybrid cultivar R570
i1_LQ_MTP1_c85144/f1p2/1727	71.1	9.6e-23	AGT16512.1	phytoene synthase	Saccharum hybrid cultivar R570
i2_LQ_MTP1_c21592/f1p0/2279	71.1	2.4e-66	AGT16993.1	potassium transporter	Saccharum hybrid cultivar R570
i2_LQ_MTP1_c109972/f1p8/2546	70.7	3.2e-06	AGT16321.1	CBL-interacting protein kinase	Saccharum hybrid cultivar R570
i2_LQ_MTP1_c130830/f1p0/2157	79.2	3.6e-11	AFO59578.1	triosephosphate isomerase	Saccharum hybrid cultivar GT28
i1_LQ_MTP1_c86425/f1p24/1498	100	8.8e-41	AAP48904.1	14-3-3-like protein	Saccharum hybrid cultivar CP65-357
i3_LQ_MTP1_c13225/f1p3/3629	99.2	1.4e-63	AAP48904.1	14-3-3-like protein	Saccharum hybrid cultivar CP65-357
i3_HQ_MTP1_c1015/f5p7/3228	79.1	1.4e-221	CCU64195.1	ScMYB43 protein	Saccharum hybrid cultivar Co 86032
i1_LQ_MTP1_c3072/f1p9/1379	100	4.6e-60	AFH40666.1	chloroplast oxygen-evolving enhancer protein 1, partial	Saccharum hybrid cultivar
i2_HQ_MTP1_c24957/f3p4/2759	99.2	3.7e-210	ONI13135.1	hypothetical protein PRUPE_4G204900	Prunus persica
i0_LQ_MTP1_c9483/f1p0/747	72.2	1.1e-23	XP_007202761.1	hypothetical protein PRUPE_ppa013424mg	Prunus persica
i1_LQ_MTP1_c24176/f1p2/1620	76.1	2.2e-21	XP_008813736.1	PREDICTED: elongation factor P isoform X3	Phoenix dactylifera
i1_LQ_MTP1_c129977/f1p3/1391	98.5	1.6e-177	XP_007154493.1	hypothetical protein PHAVU_003G123500g	Phaseolus vulgaris
i2_LQ_MTP1_c12683/f1p4/2226	100	8.8e-37	BAT05588.1	Os08g0435700	Oryza sativa Japonica Group
i2_LQ_MTP1_c88916/f1p1/2796	92.9	7.1e-52	BAS82209.1	Os03g0139100, partial	Oryza sativa Japonica Group
i2_HQ_MTP1_c73925/f2p0/2395	92.3	6.6e-14	BAF15960.2	Os04g0642100	Oryza sativa Japonica Group
i3_LQ_MTP1_c24903/f1p0/3310	90.3	4e-09	XP_015648407.1	PREDICTED: mRNA cap guanine-N7 methyltransferase 1	Oryza sativa Japonica Group
i3_LQ_MTP1_c44272/f1p45/3323	87.5	9.7e-40	XP_015618576.1	PREDICTED: actin-7	Oryza sativa Japonica Group
i2_LQ_MTP1_c9105/f1p0/2133	83.8	1.8e-55	BAA01372.1	mitochondrial F1-ATPase beta subunit	Oryza sativa Japonica Group
i1_LQ_MTP1_c142289/f2p8/1463	83.2	7e-168	BAS99152.1	Os06g0681400, partial	Oryza sativa Japonica Group
i2_LQ_MTP1_c112440/f1p0/2106	82.2	2.6e-70	AAG60187.1	hypothetical protein	Oryza sativa Japonica Group
i3_LQ_MTP1_c14658/f1p8/3376	82.2	7.9e-13	ABB47665.1	retrotransposon protein, putative, unclassified, expressed	Oryza sativa Japonica Group
i1_LQ_MTP1_c76074/f1p2/1710	81.7	5.5e-148	AAT85159.1	unknown protein	Oryza sativa Japonica Group
i1_LQ_MTP1_c38572/f1p1/1911	81.5	1.6e-55	XP_015646800.1	PREDICTED: uncharacterized protein LOC4343872	Oryza sativa Japonica Group
i1_LQ_MTP1_c60834/f1p0/1550	80	3e-07	EAZ43091.1	hypothetical protein OsJ_27683	Oryza sativa Japonica Group
i1_LQ_MTP1_c29616/f1p19/1789	79	3.9e-144	XP_015622692.1	PREDICTED: pyrophosphate--fructose 6-phosphate 1-phosphotransferase subunit alpha	Oryza sativa Japonica Group
i4_LQ_MTP1_c8759/f1p0/4277	77.1	1.4e-75	XP_015629505.1	PREDICTED: uncharacterized protein LOC4332748	Oryza sativa Japonica Group
i3_LQ_MTP1_c41986/f1p0/3925	76.5	2.9e-06	AAU10753.1	unknow protein	Oryza sativa Japonica Group
i1_HQ_MTP1_c25902/f3p5/1304	73.1	6.8e-13	BAG95123.1	unnamed protein product	Oryza sativa Japonica Group
i3_LQ_MTP1_c7521/f1p6/3343	73.1	1.6e-127	BAS75262.1	Os01g0852650	Oryza sativa Japonica Group
i0_LQ_MTP1_c3125/f1p8/946	72	1.5e-09	XP_015623322.1	PREDICTED: glutathione S-transferase T3-like isoform X3	Oryza sativa Japonica Group
i3_LQ_MTP1_c40693/f1p2/3315	71.5	5.3e-78	BAF23888.2	Os08g0459400	Oryza sativa Japonica Group
i1_LQ_MTP1_c6632/f1p2/1969	71.4	1.3e-12	XP_015631796.1	PREDICTED: autophagy-related protein 9	Oryza sativa Japonica Group
i6_LQ_MTP1_c1984/f1p3/6044	70.7	1.4e-28	AAT81710.1	putative polyprotein	Oryza sativa Japonica Group
i2_LQ_MTP1_c16314/f1p0/2087	94.6	4.9e-13	EEC74634.1	hypothetical protein OsI_10266	Oryza sativa Indica Group
i1_LQ_MTP1_c104306/f1p1/1881	91.7	5.9e-18	ACA64831.1	SKIP interacting protein 13	Oryza sativa Indica Group
i4_LQ_MTP1_c11443/f1p0/4087	72.1	1e-14	EEC84648.1	hypothetical protein OsI_31541	Oryza sativa Indica Group
i2_LQ_MTP1_c8664/f1p0/2110	71.6	5.4e-20	EAZ05808.1	hypothetical protein OsI_28045	Oryza sativa Indica Group
i2_LQ_MTP1_c26410/f1p0/2959	75.4	8.4e-19	AAA33890.1	ADP-glucose pyrophosphorylase 51kD subunit (EC 2.7.7.27)	Oryza sativa
i1_LQ_MTP1_c70866/f1p11/1512	100	1e-206	XP_006648021.1	PREDICTED: 26S protease regulatory subunit 7	Oryza brachyantha
i3_LQ_MTP1_c22704/f1p10/3918	90.9	1.2e-09	XP_006659296.1	PREDICTED: protein DCL, chloroplastic	Oryza brachyantha
i2_LQ_MTP1_c133529/f1p0/2412	83.3	1.5e-10	XP_006644542.1	PREDICTED: peptidyl-tRNA hydrolase, mitochondrial	Oryza brachyantha
i3_LQ_MTP1_c47745/f1p0/3846	76.8	1.3e-11	XP_006662934.1	PREDICTED: uncharacterized protein LOC102713407 isoform X2	Oryza brachyantha
i1_LQ_MTP1_c130422/f1p0/1646	75.4	6.8e-18	XP_006644227.1	PREDICTED: kinesin-like protein NACK1	Oryza brachyantha
i2_LQ_MTP1_c110615/f1p3/2642	73.9	1.7e-18	XP_015692334.1	PREDICTED: trihelix transcription factor GTL1-like isoform X2	Oryza brachyantha
i1_HQ_MTP1_c35786/f3p1/1943	72	2.9e-100	XP_006662120.2	PREDICTED: uncharacterized protein LOC102704740 isoform X2	Oryza brachyantha
i2_LQ_MTP1_c131931/f1p2/2307	82.4	1.4e-125	XP_016486233.1	PREDICTED: G-type lectin S-receptor-like serine/threonine-protein kinase B120	Nicotiana tabacum
i1_LQ_MTP1_c70451/f1p12/1633	90.1	2.1e-149	XP_009763135.1	PREDICTED: polyubiquitin-like	Nicotiana sylvestris
i3_LQ_MTP1_c14022/f1p7/3181	75	5e-17	XP_019232204.1	PREDICTED: 40S ribosomal protein S5-like	Nicotiana attenuata
i1_LQ_MTP1_c29072/f1p27/1647	99.4	1.7e-101	ADW83724.1	alpha-tubulin, partial	Musa acuminata AAA Group
i4_LQ_MTP1_c11524/f1p0/4035	88.5	3.8e-22	XP_010104771.1	hypothetical protein L484_018823	Morus notabilis
i1_HQ_MTP1_c96301/f3p16/1075	92.4	9.7e-74	API68869.1	caffeoyl-CoA 3-O-methyltransferase 1	Miscanthus x giganteus
i1_LQ_MTP1_c60336/f1p26/1681	92.1	3.3e-113	AFC88824.1	putative tubulin alpha-3 chain	Miscanthus sinensis
i1_LQ_MTP1_c26779/f1p13/1164	76.1	3.3e-104	AEJ83060.1	caffeoyl CoA 3-O-methyltransferase	Miscanthus lutarioriparius
i1_LQ_MTP1_c50365/f1p20/1870	73.2	1e-155	CAD26891.1	alpha-tubulin	Miscanthus floridulus
i1_LQ_MTP1_c104940/f1p4/1820	98.9	5.1e-43	ADD63117.1	photosystem II cytochrome b559 alpha subunit (chloroplast)	Microlaena stipoides
i0_LQ_MTP1_c11166/f1p0/834	100	1.3e-06	XP_013443673.1	S12-like, 30S ribosomal protein S12 subfamily protein	Medicago truncatula
i2_LQ_MTP1_c59344/f1p8/2513	84.3	2e-45	XP_013442369.1	60S ribosomal protein L37a-2	Medicago truncatula
i0_LQ_MTP1_c5858/f1p3/319	79.5	2.2e-10	XP_013443003.1	hypothetical protein MTR_0052s0140	Medicago truncatula
i4_LQ_MTP1_c12553/f1p0/4023	86.1	3.6e-65	OAY61979.1	hypothetical protein MANES_01G232500	Manihot esculenta
i0_LQ_MTP1_c1899/f1p6/913	100	5e-95	CAD48129.2	ADP-ribosylation factor 1-like protein	Hordeum vulgare subsp. vulgare
i2_HQ_MTP1_c19955/f4p5/2433	89.9	1.2e-92	BAJ99035.1	predicted protein	Hordeum vulgare subsp. vulgare
i1_LQ_MTP1_c129064/f1p0/1192	85	1.2e-51	BAK02541.1	predicted protein	Hordeum vulgare subsp. vulgare
i2_LQ_MTP1_c94350/f1p0/2928	84.1	2.5e-47	BAJ98151.1	predicted protein	Hordeum vulgare subsp. vulgare
i3_LQ_MTP1_c30648/f1p0/3595	82	4.5e-83	BAJ99339.1	predicted protein	Hordeum vulgare subsp. vulgare
i1_LQ_MTP1_c6124/f1p0/1660	79.9	4.1e-71	BAK02198.1	predicted protein	Hordeum vulgare subsp. vulgare
i3_LQ_MTP1_c42881/f1p4/3443	77.7	3e-100	BAK06396.1	predicted protein, partial	Hordeum vulgare subsp. vulgare
i1_LQ_MTP1_c104481/f1p0/1800	76.5	9.6e-143	BAJ94294.1	predicted protein	Hordeum vulgare subsp. vulgare
i1_LQ_MTP1_c107243/f1p0/1211	73.8	6.7e-148	BAK02541.1	predicted protein	Hordeum vulgare subsp. vulgare
i1_LQ_MTP1_c116311/f1p4/1153	73.1	6e-13	BAJ93488.1	predicted protein	Hordeum vulgare subsp. vulgare
i1_LQ_MTP1_c113225/f1p0/2023	71.9	5.8e-104	BAK02440.1	predicted protein	Hordeum vulgare subsp. vulgare
i2_LQ_MTP1_c40223/f1p2/2380	71.3	9.1e-157	BAK02440.1	predicted protein	Hordeum vulgare subsp. vulgare
i1_LQ_MTP1_c130159/f1p0/1555	70.9	1e-63	BAJ99195.1	predicted protein	Hordeum vulgare subsp. vulgare
i2_LQ_MTP1_c48916/f1p0/2028	70.8	1.5e-224	BAK06801.1	predicted protein	Hordeum vulgare subsp. vulgare
i2_LQ_MTP1_c2677/f1p181/2437	86.3	2.6e-135	AOF47010.1	NADH dehydrogenase subunit 7 (mitochondrion)	Helanthium bolivianum
i1_LQ_MTP1_c12484/f1p12/1866	96.8	1.1e-40	YP_009136782.1	ribosomal protein S7 (plastid)	Guadua weberbaueri
i3_LQ_MTP1_c14133/f1p1/3144	70	3e-30	KHN29969.1	Peptidyl-prolyl cis-trans isomerase E	Glycine soja
i5_LQ_MTP1_c1120/f1p5/5739	80.2	2.4e-126	KRH17792.1	hypothetical protein GLYMA_13G016400	Glycine max
i2_LQ_MTP1_c30305/f1p0/2348	73.3	5.3e-08	KCW70169.1	hypothetical protein EUGRSUZ_F03458	Eucalyptus grandis
i3_LQ_MTP1_c48121/f1p16/3375	72.2	6.2e-34	EYU36850.1	hypothetical protein MIMGU_mgv1a023450mg	Erythranthe guttata
i1_LQ_MTP1_c46773/f1p2/1185	100	8.2e-58	OEL18342.1	ADP-ribosylation factor	Dichanthelium oligosanthes
i1_LQ_MTP1_c75028/f1p20/1991	100	2.4e-86	OEL31970.1	UDP-glucose 6-dehydrogenase 5	Dichanthelium oligosanthes
i3_LQ_MTP1_c47502/f1p0/3833	100	1.3e-08	OEL25150.1	hypothetical protein BAE44_0013827	Dichanthelium oligosanthes
i3_LQ_MTP1_c8920/f1p19/3338	98.6	7.8e-122	OEL20800.1	UDP-N-acetylglucosamine diphosphorylase 1	Dichanthelium oligosanthes
i1_LQ_MTP1_c20473/f1p2/1769	98.3	4.3e-26	OEL21434.1	hypothetical protein BAE44_0017547	Dichanthelium oligosanthes
i1_LQ_MTP1_c117391/f1p2/1078	96.4	2.3e-06	OEL17486.1	hypothetical protein BAE44_0021495	Dichanthelium oligosanthes
i1_LQ_MTP1_c29084/f1p2/1627	95.5	1.6e-107	OEL34038.1	hypothetical protein BAE44_0004944	Dichanthelium oligosanthes
i2_LQ_MTP1_c57202/f1p6/2561	94.4	5.3e-102	OEL25721.1	hypothetical protein BAE44_0013259	Dichanthelium oligosanthes
i2_LQ_MTP1_c61247/f1p0/2742	93.3	1e-39	OEL18709.1	ADP-ribosylation factor GTPase-activating protein AGD3	Dichanthelium oligosanthes
i1_LQ_MTP1_c34716/f1p2/1509	93.2	1.2e-231	OEL34038.1	hypothetical protein BAE44_0004944	Dichanthelium oligosanthes
i3_LQ_MTP1_c23774/f1p7/3270	92.9	8.4e-20	OEL31386.1	Protein translocase subunit SECA1, chloroplastic	Dichanthelium oligosanthes
i2_LQ_MTP1_c109722/f1p0/2633	91.3	8.8e-28	OEL32669.1	Autophagy-related protein 11	Dichanthelium oligosanthes
i2_LQ_MTP1_c46100/f1p0/2306	90.9	2e-44	OEL35094.1	Serine carboxypeptidase-like 51	Dichanthelium oligosanthes
i4_LQ_MTP1_c3502/f1p0/4415	90.6	3.5e-21	OEL37107.1	hypothetical protein BAE44_0001879, partial	Dichanthelium oligosanthes
i4_LQ_MTP1_c9420/f1p0/4944	89.3	2.2e-80	OEL13153.1	hypothetical protein BAE44_0025828	Dichanthelium oligosanthes
i2_LQ_MTP1_c77923/f1p0/2501	88.7	4.3e-24	OEL29518.1	hypothetical protein BAE44_0009464	Dichanthelium oligosanthes
i2_LQ_MTP1_c29647/f1p10/2093	88.2	5.2e-15	OEL16624.1	NAD(P)-specific glutamate dehydrogenase	Dichanthelium oligosanthes
i1_LQ_MTP1_c130739/f1p0/1397	87.6	1.1e-202	OEL25954.1	Laccase-22	Dichanthelium oligosanthes
i2_LQ_MTP1_c91523/f1p2/2670	87.1	1.4e-28	OEL18510.1	Pectin acetylesterase 5	Dichanthelium oligosanthes
i2_LQ_MTP1_c54814/f1p17/2449	86.7	6.1e-23	OEL25907.1	putative 16S rRNA-processing protein RimM	Dichanthelium oligosanthes
i4_LQ_MTP1_c6275/f1p0/4264	86.6	6.5e-81	OEL36929.1	WASH complex subunit strumpellin-like protein	Dichanthelium oligosanthes
i1_LQ_MTP1_c89801/f1p1/1866	86.4	4.3e-194	OEL19539.1	3-ketoacyl-CoA synthase 5	Dichanthelium oligosanthes
i1_HQ_MTP1_c89274/f3p0/1571	85.3	1.7e-191	OEL29786.1	Ureide permease 2	Dichanthelium oligosanthes
i1_LQ_MTP1_c132400/f1p2/1291	85.2	2.2e-19	OEL16913.1	Protein IQ-DOMAIN 1	Dichanthelium oligosanthes
i1_LQ_MTP1_c3997/f1p2/1546	85.2	2.6e-19	OEL16913.1	Protein IQ-DOMAIN 1	Dichanthelium oligosanthes
i3_LQ_MTP1_c23378/f1p1/3087	84.6	4.2e-29	OEL32033.1	Acyl-coenzyme A oxidase 4, peroxisomal, partial	Dichanthelium oligosanthes
i1_LQ_MTP1_c20048/f2p9/1205	84.5	5.3e-44	OEL33057.1	hypothetical protein BAE44_0005924	Dichanthelium oligosanthes
i3_HQ_MTP1_c1605/f2p6/3524	84.4	1.1e-28	OEL19912.1	putative CCR4-associated factor 1-like protein 9	Dichanthelium oligosanthes
i2_LQ_MTP1_c112336/f1p0/2596	84.4	1.2e-21	OEL19417.1	Flowering-promoting factor 1-like protein 1	Dichanthelium oligosanthes
i3_LQ_MTP1_c2857/f1p7/3599	84.4	5.6e-57	OEL31654.1	Mitogen-activated protein kinase 14, partial	Dichanthelium oligosanthes
i2_HQ_MTP1_c52159/f2p30/2294	84.1	0	OEL18286.1	Disease resistance protein RPM1	Dichanthelium oligosanthes
i5_LQ_MTP1_c2718/f1p1/5168	83.8	6.6e-27	OEL22732.1	putative homogentisate phytyltransferase 2, chloroplastic	Dichanthelium oligosanthes
i3_LQ_MTP1_c31433/f1p0/3587	82.9	1.1e-49	OEL29064.1	DEAD-box ATP-dependent RNA helicase 30	Dichanthelium oligosanthes
i2_LQ_MTP1_c38739/f1p0/2601	82.8	6.7e-20	OEL19417.1	Flowering-promoting factor 1-like protein 1	Dichanthelium oligosanthes
i3_LQ_MTP1_c12103/f1p0/3901	82.1	3.5e-182	OEL36929.1	WASH complex subunit strumpellin-like protein	Dichanthelium oligosanthes
i1_LQ_MTP1_c20104/f1p10/1767	78.5	1.9e-34	OEL25806.1	Acyl-coenzyme A oxidase 3, peroxisomal	Dichanthelium oligosanthes
i2_LQ_MTP1_c108340/f1p18/2376	77.1	5.3e-32	OEL33160.1	hypothetical protein BAE44_0005820	Dichanthelium oligosanthes
i3_LQ_MTP1_c13793/f1p3/3592	76.7	1.1e-20	OEL27654.1	hypothetical protein BAE44_0011332	Dichanthelium oligosanthes
i2_LQ_MTP1_c136232/f1p0/2327	76.4	9.7e-87	OEL35129.1	hypothetical protein BAE44_0003853	Dichanthelium oligosanthes
i1_LQ_MTP1_c132723/f1p11/1891	75.9	4.3e-186	OEL37276.1	Protein transport protein Sec61 subunit alpha	Dichanthelium oligosanthes
i2_HQ_MTP1_c82537/f2p0/2033	75.8	1.3e-98	OEL35079.1	Protein NUCLEAR FUSION DEFECTIVE 4	Dichanthelium oligosanthes
i1_LQ_MTP1_c36845/f1p3/2019	75.6	1.2e-08	OEL18959.1	hypothetical protein BAE44_0020020	Dichanthelium oligosanthes
i3_LQ_MTP1_c2250/f1p3/3186	75	4.9e-41	OEL25381.1	Kinesin-like protein KIFC3	Dichanthelium oligosanthes
i3_LQ_MTP1_c27961/f1p4/3168	74.5	1.2e-52	OEL15316.1	putative glutathione S-transferase GSTU1	Dichanthelium oligosanthes
i2_LQ_MTP1_c37396/f1p0/2237	74.2	4.3e-84	OEL29602.1	AT-hook motif nuclear-localized protein 9	Dichanthelium oligosanthes
i2_LQ_MTP1_c83405/f1p0/2033	73.4	6.1e-61	OEL17318.1	HVA22-like protein a	Dichanthelium oligosanthes
i3_LQ_MTP1_c28929/f1p23/3671	73.2	0	OEL22450.1	putative disease resistance RPP13-like protein 2	Dichanthelium oligosanthes
i2_LQ_MTP1_c15524/f1p0/2361	71.4	7e-08	OEL35467.1	hypothetical protein BAE44_0003517	Dichanthelium oligosanthes
i2_LQ_MTP1_c113534/f1p3/2829	71.2	7.8e-14	OEL18510.1	Pectin acetylesterase 5	Dichanthelium oligosanthes
i1_LQ_MTP1_c27955/f1p1/1676	70.2	9.9e-134	OEL23395.1	hypothetical protein BAE44_0015585	Dichanthelium oligosanthes
i2_LQ_MTP1_c57936/f1p1/2600	70	1.3e-07	OEL15229.1	HVA22-like protein i	Dichanthelium oligosanthes
i3_LQ_MTP1_c45682/f1p0/3434	70.6	3.6e-13	OMO85491.1	Peptidase M41	Corchorus olitorius
i1_LQ_MTP1_c93900/f1p4/1672	91.2	5.4e-156	ACY70867.1	phytoene synthase	Coix lacryma-jobi
i1_LQ_MTP1_c127135/f1p5/1560	85.6	8.6e-164	ACY70867.1	phytoene synthase	Coix lacryma-jobi
i1_LQ_MTP1_c42450/f1p5/1878	82.9	3.6e-148	ACY70867.1	phytoene synthase	Coix lacryma-jobi
i0_LQ_MTP1_c1700/f1p2/507	94	1.3e-20	XP_006423776.1	hypothetical protein CICLE_v10029531mg	Citrus clementina
i4_LQ_MTP1_c6739/f1p1/4405	87.8	4.2e-14	XP_006449830.1	hypothetical protein CICLE_v10014814mg	Citrus clementina
i1_LQ_MTP1_c16146/f1p12/1146	95	2.4e-131	AIN39535.1	caffeoyl-CoA-3-O-methyl transferase	Cenchrus purpureus
i3_LQ_MTP1_c45890/f1p8/3106	71.8	4.4e-26	ACK58632.1	coat protein	Carica papaya
i2_LQ_MTP1_c65769/f1p0/2033	71.1	9.2e-25	ACK58632.1	coat protein	Carica papaya
i4_LQ_MTP1_c9613/f1p21/5031	71.1	1.2e-33	ACK58632.1	coat protein	Carica papaya
i4_LQ_MTP1_c6209/f1p0/4720	72.9	9.1e-84	KYP48513.1	Retrovirus-related Pol polyprotein from transposon TNT 1-94	Cajanus cajan
i3_LQ_MTP1_c6338/f1p12/3294	94.5	4.3e-32	XP_009111716.1	PREDICTED: shaggy-related protein kinase alpha-like	Brassica rapa
i2_LQ_MTP1_c47242/f1p0/2832	82.5	2.9e-08	XP_013671423.1	PREDICTED: small nuclear ribonucleoprotein E-like	Brassica napus
i3_LQ_MTP1_c42056/f1p0/3149	100	3.7e-190	XP_010240636.1	PREDICTED: polyubiquitin isoform X1	Brachypodium distachyon
i2_LQ_MTP1_c143017/f1p2/2996	98	3.5e-20	KQJ81963.1	hypothetical protein BRADI_5g04330	Brachypodium distachyon
i3_LQ_MTP1_c43972/f1p2/3912	96.5	7.9e-57	XP_003557126.1	PREDICTED: spastin	Brachypodium distachyon
i1_LQ_MTP1_c131570/f1p7/1942	96.2	8.7e-49	XP_003559820.1	PREDICTED: probable histone H2A variant 3	Brachypodium distachyon
i1_LQ_MTP1_c72222/f1p3/1520	96.1	4.6e-21	XP_003568930.1	PREDICTED: cullin-1-like	Brachypodium distachyon
i0_LQ_MTP1_c11349/f1p6/762	90.6	4.2e-07	XP_003572000.1	PREDICTED: 40S ribosomal protein S3a	Brachypodium distachyon
i2_LQ_MTP1_c115546/f1p0/2982	87.3	8.5e-35	KQJ94046.1	hypothetical protein BRADI_3g08180	Brachypodium distachyon
i2_LQ_MTP1_c5961/f1p2/2427	85.9	1.2e-31	XP_003558220.1	PREDICTED: heat shock cognate 70 kDa protein-like	Brachypodium distachyon
i2_LQ_MTP1_c92517/f1p0/2921	84.4	2.1e-06	XP_003558702.1	PREDICTED: E3 ubiquitin ligase BIG BROTHER	Brachypodium distachyon
i2_LQ_MTP1_c15420/f1p0/2491	84.3	9e-14	KQK09147.1	hypothetical protein BRADI_2g46290, partial	Brachypodium distachyon
i1_HQ_MTP1_c11634/f2p11/1516	75.5	4.7e-98	XP_003561251.1	PREDICTED: spermidine synthase 1	Brachypodium distachyon
i2_LQ_MTP1_c21746/f1p0/2806	74.3	4.6e-160	XP_010235974.1	PREDICTED: uncharacterized protein LOC104583846	Brachypodium distachyon
i1_HQ_MTP1_c1045/f21p3/1885	73	9.4e-165	XP_010235974.1	PREDICTED: uncharacterized protein LOC104583846	Brachypodium distachyon
i1_LQ_MTP1_c77702/f1p0/1911	71	5.1e-102	JAT70646.1	hypothetical protein g.7294, partial	Auxenochlorella protothecoides
i1_LQ_MTP1_c34330/f1p0/1578	77.1	1.4e-206	ONK70253.1	uncharacterized protein A4U43_C05F31830	Asparagus officinalis
i3_LQ_MTP1_c7175/f1p7/3293	75	8.8e-09	ONK73654.1	uncharacterized protein A4U43_C04F33880	Asparagus officinalis
i1_LQ_MTP1_c52906/f1p0/1669	95.3	1.6e-104	JAT61598.1	Tubulin beta-1 chain, partial	Anthurium amnicola
i2_LQ_MTP1_c62038/f1p5/2754	82.2	4.6e-221	JAT57038.1	putative E3 ubiquitin-protein ligase hulA	Anthurium amnicola
i1_LQ_MTP1_c15682/f1p0/1100	71.7	1.6e-127	JAT47896.1	Inorganic pyrophosphatase, partial	Anthurium amnicola
i1_LQ_MTP1_c91494/f1p0/1278	71.1	3e-122	JAT47896.1	Inorganic pyrophosphatase, partial	Anthurium amnicola
i1_LQ_MTP1_c106850/f1p0/1887	70.4	2.8e-108	JAT52918.1	Protein transport protein SEC61 subunit alpha	Anthurium amnicola
i3_LQ_MTP1_c43719/f1p7/3521	88.1	1.7e-21	XP_020094027.1	serine/threonine-protein kinase D6PK-like	Ananas comosus
i4_LQ_MTP1_c8368/f1p5/4165	76.2	4.3e-53	ERN20048.1	hypothetical protein AMTR_s00071p00186380	Amborella trichopoda
i1_LQ_MTP1_c116107/f1p0/1118	96.5	2.1e-23	EMT32009.1	hypothetical protein F775_29291	Aegilops tauschii
i2_LQ_MTP1_c133942/f1p0/2701	96.1	8.2e-21	EMT19021.1	Cullin-1	Aegilops tauschii
i1_LQ_MTP1_c16951/f1p29/1106	94.6	2.1e-95	EMT22177.1	ADP-ribosylation factor	Aegilops tauschii
i1_LQ_MTP1_c132478/f1p5/1574	80	3.4e-43	EMT23860.1	Diacylglycerol kinase zeta	Aegilops tauschii
i2_LQ_MTP1_c95316/f1p0/2896	78.8	1.6e-46	EMT17803.1	hypothetical protein F775_22676	Aegilops tauschii
i2_LQ_MTP1_c111760/f1p3/2704	71.4	1.3e-13	EMT08416.1	hypothetical protein F775_18625	Aegilops tauschii

## Sheet: Table S4
Table S4. Orthologous groups in nine grass species according to maize (Mo17 and B73)-MTP-T. dactyloides ortholog relationships
Orthogroup	B73	Mo17	MTP	Tripsacum	Mexicana	Nicaraguensis	Oryza	Seta	Sorghum	Total
OG0000001	3	3	16	5	4	360	7	10	4	412
OG0000004	42	52	7	12	49	3	9	8	11	193
OG0000005	24	16	2	2	17	10	40	30	30	171
OG0000007	18	47	6	9	33	11	16	11	18	169
OG0000008	36	32	4	2	24	11	18	19	22	168
OG0000009	29	41	4	10	45	1	6	13	9	158
OG0000010	1	80	6	4	30	31	3	2	1	158
OG0000011	45	49	3	0	43	8	0	0	8	156
OG0000013	32	39	7	7	22	11	8	7	10	143
OG0000014	26	49	6	1	36	3	12	4	1	138
OG0000015	20	13	2	4	11	9	23	26	29	137
OG0000016	26	24	3	4	29	4	13	16	18	137
OG0000018	20	45	13	1	42	9	1	2	4	137
OG0000019	25	33	7	11	31	1	8	11	10	137
OG0000020	21	25	5	8	23	3	16	15	18	134
OG0000021	21	12	10	6	10	7	22	24	21	133
OG0000022	26	22	4	8	28	4	12	10	19	133
OG0000023	13	30	2	2	40	3	12	17	12	131
OG0000024	24	44	3	4	26	4	7	9	9	130
OG0000025	7	73	1	6	35	1	1	2	2	128
OG0000026	26	17	11	6	12	3	9	22	21	127
OG0000027	17	33	6	13	36	2	6	6	7	126
OG0000028	23	50	3	2	37	1	1	3	6	126
OG0000029	17	27	3	9	14	7	16	16	16	125
OG0000030	25	40	2	0	33	2	0	0	20	122
OG0000031	19	16	7	5	8	7	15	22	22	121
OG0000032	20	19	4	4	14	7	21	18	14	121
OG0000033	21	22	3	5	40	4	8	10	8	121
OG0000034	12	53	1	0	44	2	1	1	6	120
OG0000035	20	29	3	10	28	2	13	9	6	120
OG0000036	22	33	1	8	23	2	8	8	13	118
OG0000037	10	45	3	0	52	8	0	0	0	118
OG0000038	24	16	1	4	12	3	20	10	27	117
OG0000039	21	20	10	7	27	5	6	10	10	116
OG0000040	1	57	6	0	22	7	18	4	1	116
OG0000041	23	18	4	1	18	4	14	13	19	114
OG0000042	22	18	1	4	14	4	20	16	15	114
OG0000043	14	37	3	9	27	5	5	6	8	114
OG0000044	13	27	4	0	23	6	11	17	13	114
OG0000045	17	33	1	4	26	7	8	8	9	113
OG0000046	18	25	2	3	20	2	16	13	13	112
OG0000047	14	12	1	4	14	24	12	16	15	112
OG0000048	23	17	2	4	29	2	5	11	18	111
OG0000049	19	20	3	9	28	10	7	7	8	111
OG0000050	41	37	2	0	18	5	6	0	1	110
OG0000051	26	34	2	4	16	6	5	7	9	109
OG0000052	22	25	1	5	35	3	5	6	7	109
OG0000053	15	26	3	12	16	7	10	10	10	109
OG0000054	11	36	10	8	38	1	2	1	2	109
OG0000056	14	46	3	4	15	3	8	6	9	108
OG0000057	34	10	5	12	11	3	6	17	9	107
OG0000058	20	26	4	4	30	1	4	7	11	107
OG0000059	19	16	8	6	16	12	13	10	7	107
OG0000060	20	26	2	1	11	2	16	17	12	107
OG0000061	27	25	1	3	10	4	13	12	12	107
OG0000062	21	18	1	7	15	11	9	11	13	106
OG0000063	17	23	2	4	13	7	12	11	17	106
OG0000066	16	12	2	7	44	2	4	7	10	104
OG0000067	28	22	2	3	13	2	10	7	17	104
OG0000068	15	28	5	11	28	1	4	8	4	104
OG0000069	21	24	4	4	17	3	11	8	12	104
OG0000070	15	28	3	8	35	1	1	10	3	104
OG0000071	4	15	1	0	6	62	2	12	1	103
OG0000072	7	42	1	0	40	2	1	1	9	103
OG0000073	4	15	1	0	17	3	6	56	1	103
OG0000074	4	62	2	0	25	1	3	4	2	103
OG0000075	24	24	1	1	12	4	11	7	18	102
OG0000076	10	42	2	1	9	8	9	9	12	102
OG0000078	16	35	4	7	25	2	3	6	4	102
OG0000079	10	31	1	2	31	3	6	8	10	102
OG0000080	14	33	3	8	22	4	5	6	7	102
OG0000081	20	27	2	4	24	6	6	6	7	102
OG0000082	16	43	1	13	10	2	8	4	5	102
OG0000083	14	32	8	6	13	5	13	5	6	102
OG0000084	15	18	3	2	14	3	9	13	25	102
OG0000085	29	30	2	0	38	1	0	0	0	100
OG0000086	30	14	3	6	3	5	19	4	16	100
OG0000087	31	23	1	1	14	2	8	10	9	99
OG0000088	13	9	1	0	18	10	11	26	10	98
OG0000089	12	9	1	0	7	13	21	17	18	98
OG0000092	17	23	6	15	12	2	7	7	8	97
OG0000093	14	47	2	4	18	2	3	2	5	97
OG0000094	21	19	1	2	21	3	6	10	13	96
OG0000095	19	33	1	13	15	3	2	4	6	96
OG0000096	17	35	1	2	23	3	2	5	8	96
OG0000097	14	33	3	8	23	5	2	3	4	95
OG0000098	21	36	1	0	19	1	9	8	0	95
OG0000099	6	13	2	2	19	3	11	15	24	95
OG0000100	9	7	12	3	7	3	18	15	20	94
OG0000101	14	22	3	8	21	3	10	6	7	94
OG0000102	11	19	1	15	24	5	7	5	7	94
OG0000103	22	23	4	8	17	3	4	4	9	94
OG0000104	13	10	2	1	11	0	18	15	23	93
OG0000105	11	25	2	6	21	2	12	6	7	92
OG0000106	22	19	7	5	15	4	6	7	7	92
OG0000107	5	53	1	2	26	1	1	1	2	92
OG0000108	20	29	1	2	23	1	3	8	5	92
OG0000109	13	9	4	5	7	5	16	18	14	91
OG0000110	20	23	2	9	22	2	5	3	5	91
OG0000111	13	21	3	10	19	2	9	6	8	91
OG0000112	9	27	3	9	28	5	4	3	3	91
OG0000113	19	23	4	0	15	2	0	24	3	90
OG0000115	15	36	1	2	22	1	3	6	4	90
OG0000116	11	35	2	3	29	1	3	2	4	90
OG0000117	14	14	1	2	18	3	12	8	18	90
OG0000118	11	33	2	4	28	1	4	4	3	90
OG0000119	7	32	5	6	10	5	8	8	8	89
OG0000120	16	15	3	19	16	2	7	4	7	89
OG0000121	20	6	2	4	4	4	28	7	14	89
OG0000122	11	22	1	4	20	5	6	9	11	89
OG0000124	12	26	3	4	23	2	5	7	7	89
OG0000125	12	25	2	6	26	3	5	7	3	89
OG0000126	18	25	1	5	29	2	3	2	3	88
OG0000127	12	44	2	2	14	1	5	6	2	88
OG0000128	9	23	1	18	19	2	7	4	5	88
OG0000129	13	31	2	3	27	4	3	2	2	87
OG0000130	10	36	2	2	29	1	1	3	3	87
OG0000132	12	14	6	16	8	4	9	9	8	86
OG0000133	15	21	4	5	9	6	9	13	4	86
OG0000134	1	43	1	1	20	1	1	1	17	86
OG0000135	7	36	1	13	8	2	6	8	5	86
OG0000136	14	8	1	4	15	4	15	12	13	86
OG0000137	6	36	2	3	29	1	2	3	4	86
OG0000138	15	19	3	3	8	4	9	11	14	86
OG0000139	2	25	3	2	41	10	1	0	2	86
OG0000140	15	33	1	3	19	3	5	2	4	85
OG0000143	10	19	2	0	14	1	9	9	21	85
OG0000144	18	17	6	1	9	6	9	12	7	85
OG0000145	21	9	2	6	13	13	7	11	3	85
OG0000146	10	19	3	12	14	6	10	6	5	85
OG0000147	8	34	2	7	22	3	2	2	4	84
OG0000148	18	10	13	7	13	3	8	5	7	84
OG0000149	11	22	4	5	22	4	4	4	8	84
OG0000150	9	41	2	2	15	3	2	2	8	84
OG0000151	13	28	3	4	27	1	0	6	2	84
OG0000152	18	22	5	1	25	1	4	4	4	84
OG0000153	4	42	5	4	15	1	2	7	4	84
OG0000154	15	41	1	1	24	1	0	0	0	83
OG0000155	22	8	3	6	35	1	3	3	2	83
OG0000156	19	20	1	3	15	4	8	7	6	83
OG0000157	15	23	1	6	18	3	5	3	9	83
OG0000159	4	34	2	2	28	4	1	6	2	83
OG0000160	4	30	2	1	17	7	9	1	12	83
OG0000163	16	35	2	1	8	5	5	4	6	82
OG0000164	17	16	6	3	11	7	7	7	8	82
OG0000165	10	20	2	1	31	1	4	3	10	82
OG0000166	15	25	6	3	17	3	4	3	6	82
OG0000167	19	26	3	0	18	2	3	6	5	82
OG0000168	12	16	1	11	20	4	5	7	6	82
OG0000169	10	22	1	5	23	4	6	7	4	82
OG0000170	13	23	4	6	26	1	3	3	3	82
OG0000171	9	36	2	3	22	1	1	5	3	82
OG0000172	13	14	1	9	12	1	8	11	12	81
OG0000174	6	35	1	1	33	1	1	1	2	81
OG0000175	8	26	1	5	25	3	6	2	5	81
OG0000176	10	37	2	1	23	1	2	2	3	81
OG0000177	10	28	1	5	26	0	2	7	2	81
OG0000178	8	42	1	5	9	1	4	3	7	80
OG0000179	15	13	8	0	20	5	7	10	2	80
OG0000180	8	2	2	39	14	1	2	6	6	80
OG0000182	17	8	3	9	7	12	9	7	8	80
OG0000183	18	17	1	6	18	3	3	7	6	79
OG0000184	13	24	1	6	28	1	2	1	3	79
OG0000185	10	19	3	5	25	4	4	5	4	79
OG0000186	12	20	3	6	24	6	3	2	3	79
OG0000188	15	29	1	1	12	3	4	4	9	78
OG0000189	13	33	3	3	20	1	2	1	2	78
OG0000190	10	16	6	14	12	3	6	5	6	78
OG0000191	6	29	4	5	23	1	5	2	3	78
OG0000192	10	43	2	1	13	1	2	2	4	78
OG0000193	9	23	2	1	27	0	2	11	3	78
OG0000194	15	1	2	3	2	2	16	14	22	77
OG0000195	20	9	2	7	13	2	8	8	8	77
OG0000196	12	17	4	17	14	1	4	5	3	77
OG0000198	7	6	5	11	6	2	9	9	22	77
OG0000200	13	41	1	1	13	1	1	1	4	76
OG0000201	7	20	2	6	18	4	5	9	5	76
OG0000203	11	16	2	6	12	4	9	6	10	76
OG0000204	10	29	1	5	4	2	5	7	13	76
OG0000205	14	22	5	8	15	7	0	1	4	76
OG0000206	9	15	2	7	18	8	7	6	4	76
OG0000207	8	16	4	6	7	4	4	3	24	76
OG0000209	6	27	2	2	28	3	2	4	2	76
OG0000212	15	29	5	2	4	5	6	5	4	75
OG0000213	12	18	2	3	30	2	1	4	3	75
OG0000216	16	14	5	3	10	4	11	6	5	74
OG0000217	18	16	4	4	12	2	6	5	7	74
OG0000218	12	10	1	3	8	2	13	14	11	74
OG0000219	6	5	1	4	2	5	17	23	11	74
OG0000220	14	28	3	2	21	1	3	1	1	74
OG0000223	11	21	3	3	18	2	6	5	5	74
OG0000224	7	33	1	3	12	3	3	3	9	74
OG0000225	7	26	2	1	1	1	1	4	31	74
OG0000226	7	30	2	2	31	0	0	1	1	74
OG0000228	17	7	3	3	24	4	4	7	4	73
OG0000229	9	9	1	1	4	6	11	15	17	73
OG0000230	10	15	1	1	13	1	13	11	8	73
OG0000231	11	26	3	1	25	1	1	1	4	73
OG0000232	10	12	4	6	15	2	8	8	8	73
OG0000233	9	28	5	1	11	1	2	7	9	73
OG0000235	6	39	1	3	12	1	3	5	3	73
OG0000236	10	16	3	4	9	18	4	2	7	73
OG0000237	10	26	1	3	8	4	7	6	8	73
OG0000238	8	21	1	5	16	4	5	9	4	73
OG0000240	10	23	5	4	21	0	4	3	2	72
OG0000241	15	21	2	5	15	1	4	6	3	72
OG0000242	8	11	3	6	11	14	11	5	3	72
OG0000243	11	15	4	5	7	8	5	9	8	72
OG0000244	9	24	2	1	21	3	1	8	3	72
OG0000246	14	19	1	5	15	1	4	7	6	72
OG0000247	14	8	3	6	17	1	7	7	9	72
OG0000248	12	14	1	2	16	3	8	7	9	72
OG0000249	10	16	3	6	9	0	8	8	12	72
OG0000251	14	16	1	2	11	2	9	7	10	72
OG0000252	7	19	1	12	17	3	3	3	7	72
OG0000253	10	20	2	0	33	2	1	1	3	72
OG0000254	11	14	2	5	14	5	8	6	7	72
OG0000255	6	29	1	2	25	1	2	2	4	72
OG0000256	11	23	1	4	24	2	2	3	2	72
OG0000257	10	16	3	4	18	4	4	7	6	72
OG0000258	7	24	4	9	21	1	2	2	2	72
OG0000259	15	15	2	2	17	2	3	10	5	71
OG0000260	12	20	2	12	12	1	1	4	7	71
OG0000261	7	18	1	1	10	6	10	10	8	71
OG0000262	15	16	5	3	15	3	4	4	6	71
OG0000263	13	10	5	3	8	2	12	10	8	71
OG0000264	12	23	2	4	19	2	1	2	6	71
OG0000265	16	10	1	6	32	1	1	1	3	71
OG0000266	2	41	1	0	18	4	0	4	1	71
OG0000267	6	33	2	5	14	3	3	3	2	71
OG0000268	7	31	4	1	12	1	5	5	5	71
OG0000269	5	36	2	7	13	2	2	2	2	71
OG0000270	11	26	4	0	24	1	2	1	2	71
OG0000272	15	6	5	14	17	2	6	3	2	70
OG0000273	12	21	1	8	19	3	2	2	2	70
OG0000274	7	35	1	5	14	1	3	2	2	70
OG0000275	9	40	1	1	15	1	1	1	1	70
OG0000276	10	23	2	7	12	2	2	6	6	70
OG0000277	16	11	1	3	20	2	3	8	6	70
OG0000278	16	15	2	1	4	2	6	14	10	70
OG0000279	10	20	1	3	8	16	5	4	3	70
OG0000280	16	18	7	2	18	2	3	1	3	70
OG0000281	14	15	2	4	8	7	7	7	6	70
OG0000282	10	21	3	5	20	2	2	4	3	70
OG0000283	8	26	2	3	18	1	5	3	4	70
OG0000284	6	17	5	11	17	2	3	5	4	70
OG0000285	12	20	2	3	24	1	1	6	1	70
OG0000286	10	14	4	4	11	5	7	4	10	69
OG0000287	10	18	2	2	24	3	3	4	3	69
OG0000288	14	14	3	8	19	3	2	2	4	69
OG0000289	13	15	6	6	12	5	4	5	3	69
OG0000291	7	19	1	1	27	4	3	3	4	69
OG0000292	13	13	1	3	14	6	7	4	8	69
OG0000293	5	6	3	1	11	3	10	11	19	69
OG0000294	9	18	3	5	11	16	2	3	2	69
OG0000295	18	17	1	7	12	1	4	4	5	69
OG0000296	12	21	1	5	17	1	5	3	4	69
OG0000297	13	17	5	6	19	4	2	1	2	69
OG0000301	10	39	2	2	9	1	2	2	2	69
OG0000302	11	20	2	4	25	0	2	1	4	69
OG0000303	17	24	1	4	6	3	4	4	5	68
OG0000304	11	24	1	4	14	1	5	3	5	68
OG0000305	11	27	2	5	11	2	5	3	2	68
OG0000306	11	21	2	1	14	3	5	6	5	68
OG0000307	14	30	1	3	11	1	2	5	1	68
OG0000308	14	25	3	3	16	1	2	2	2	68
OG0000309	19	20	4	3	16	3	0	1	2	68
OG0000310	16	21	3	2	20	2	2	1	1	68
OG0000312	9	11	3	5	18	3	9	4	6	68
OG0000313	16	13	2	1	19	2	7	4	4	68
OG0000314	1	24	2	0	29	5	5	1	1	68
OG0000315	10	22	1	4	9	2	5	4	11	68
OG0000316	9	24	2	3	27	0	1	1	1	68
OG0000319	14	14	2	13	8	1	6	4	5	67
OG0000320	8	20	1	6	24	1	3	2	2	67
OG0000321	8	22	4	4	11	3	1	3	11	67
OG0000322	15	24	2	3	12	4	2	3	2	67
OG0000323	6	19	4	6	11	7	4	5	5	67
OG0000324	16	14	1	5	17	3	5	3	3	67
OG0000325	12	17	3	8	8	2	5	5	7	67
OG0000326	9	20	3	3	16	2	3	3	8	67
OG0000327	11	13	2	15	14	2	3	3	4	67
OG0000328	5	30	1	0	26	1	1	2	1	67
OG0000329	15	25	2	4	16	1	2	1	1	67
OG0000331	8	26	2	2	15	2	6	2	4	67
OG0000333	24	27	2	0	7	1	1	2	2	66
OG0000334	9	27	2	7	15	1	2	1	2	66
OG0000336	11	29	3	5	3	1	4	5	5	66
OG0000337	21	9	1	1	8	4	6	8	8	66
OG0000338	12	11	11	2	13	2	4	5	6	66
OG0000339	11	10	2	0	6	5	7	13	12	66
OG0000340	13	11	4	1	7	7	7	8	8	66
OG0000341	10	9	1	0	5	4	4	29	4	66
OG0000342	8	6	1	8	4	7	12	8	12	66
OG0000343	8	14	1	7	23	1	3	3	6	66
OG0000344	7	26	1	4	19	1	2	3	3	66
OG0000345	17	19	6	4	7	6	3	2	2	66
OG0000346	9	16	2	4	24	1	4	2	4	66
OG0000347	7	17	1	3	12	3	7	9	7	66
OG0000348	7	22	1	1	23	0	4	3	5	66
OG0000349	10	15	5	5	14	1	6	5	4	65
OG0000350	11	4	1	0	9	2	7	17	14	65
OG0000351	13	14	1	4	12	5	5	5	6	65
OG0000352	12	5	1	3	31	1	3	5	4	65
OG0000353	10	17	1	8	15	5	3	3	3	65
OG0000354	8	13	3	9	26	1	1	3	1	65
OG0000355	7	37	2	2	7	3	1	2	4	65
OG0000357	4	25	2	1	26	1	2	2	2	65
OG0000358	12	27	1	2	16	1	2	2	2	65
OG0000360	14	10	2	2	3	3	9	7	15	65
OG0000361	10	24	1	1	17	3	3	3	3	65
OG0000363	11	25	5	5	4	2	4	2	7	65
OG0000364	6	20	3	1	28	3	2	1	1	65
OG0000365	7	31	3	1	4	2	6	6	5	65
OG0000366	9	33	2	5	6	1	5	2	2	65
OG0000368	13	9	1	2	13	2	5	9	10	64
OG0000369	15	11	3	5	8	11	5	3	3	64
OG0000370	9	26	4	1	15	5	1	2	1	64
OG0000372	12	9	1	3	10	2	10	9	8	64
OG0000373	8	21	1	4	15	3	3	3	6	64
OG0000374	12	15	1	1	20	1	5	3	6	64
OG0000375	7	9	2	4	14	2	6	9	11	64
OG0000377	5	40	1	6	3	1	3	3	2	64
OG0000378	11	20	3	3	12	2	5	2	6	64
OG0000381	5	3	1	2	1	4	18	27	3	64
OG0000383	5	22	2	3	27	2	1	1	1	64
OG0000386	6	18	2	4	23	3	4	2	1	63
OG0000387	14	15	3	5	8	5	3	5	5	63
OG0000388	21	16	1	0	11	0	5	2	7	63
OG0000389	7	27	5	4	0	3	7	3	7	63
OG0000390	11	22	4	2	11	5	4	2	2	63
OG0000392	9	21	1	3	18	2	2	2	5	63
OG0000393	9	23	3	4	11	3	4	3	3	63
OG0000394	10	7	2	1	7	1	12	12	11	63
OG0000395	14	15	3	4	18	2	1	2	4	63
OG0000396	16	11	4	5	10	3	4	6	4	63
OG0000397	9	14	1	5	15	3	5	4	7	63
OG0000398	12	13	3	3	8	3	9	6	6	63
OG0000400	5	27	2	1	7	2	3	4	12	63
OG0000401	15	16	1	4	18	1	2	3	3	63
OG0000402	13	16	3	3	10	3	6	4	5	63
OG0000403	7	1	1	2	47	1	1	2	1	63
OG0000404	13	11	2	1	25	3	3	1	4	63
OG0000405	10	14	1	6	17	0	7	3	5	63
OG0000406	8	25	2	3	15	1	2	2	5	63
OG0000407	10	14	2	2	20	1	6	6	2	63
OG0000408	11	17	1	8	10	2	3	2	9	63
OG0000409	5	30	1	4	17	1	1	2	2	63
OG0000410	12	22	1	4	11	3	5	2	3	63
OG0000414	10	18	1	1	10	8	4	4	6	62
OG0000415	2	1	1	1	1	1	14	15	26	62
OG0000416	6	10	5	2	8	4	9	7	11	62
OG0000417	4	23	1	2	26	1	1	2	2	62
OG0000418	9	15	2	4	7	4	4	9	8	62
OG0000419	9	5	1	8	6	3	13	12	5	62
OG0000420	11	16	1	2	15	2	5	4	6	62
OG0000421	9	9	2	3	5	8	8	8	10	62
OG0000422	6	27	1	0	19	2	3	2	2	62
OG0000423	16	7	1	3	8	5	6	9	7	62
OG0000424	10	17	1	2	23	2	1	2	4	62
OG0000425	7	18	8	6	9	1	6	4	3	62
OG0000426	6	16	1	4	15	4	7	4	5	62
OG0000427	10	4	4	7	20	1	4	6	6	62
OG0000428	5	25	1	2	16	4	2	4	3	62
OG0000429	8	17	1	1	12	9	5	4	5	62
OG0000430	6	17	4	3	15	2	4	8	3	62
OG0000431	5	23	2	1	22	2	1	3	3	62
OG0000433	7	31	1	1	15	1	1	1	4	62
OG0000434	11	14	1	3	9	3	4	9	7	61
OG0000435	12	17	2	5	12	3	4	3	3	61
OG0000436	11	19	4	0	20	1	2	2	2	61
OG0000437	15	8	1	1	10	3	7	7	9	61
OG0000438	13	10	6	5	17	2	3	2	3	61
OG0000439	18	9	1	2	10	2	5	2	12	61
OG0000440	8	17	1	5	18	2	3	1	6	61
OG0000441	9	22	3	5	10	2	3	4	3	61
OG0000442	9	17	2	11	12	0	3	4	3	61
OG0000443	10	19	5	3	13	2	2	4	3	61
OG0000444	10	18	2	3	13	3	5	4	3	61
OG0000445	11	12	2	0	15	2	5	5	9	61
OG0000446	6	15	1	0	15	2	3	7	12	61
OG0000447	8	16	1	4	15	2	5	4	6	61
OG0000450	11	21	1	6	18	1	1	1	1	61
OG0000451	13	19	4	1	13	1	4	3	3	61
OG0000454	11	16	2	7	16	2	1	2	4	61
OG0000457	9	15	1	4	6	3	8	7	7	60
OG0000458	12	20	1	2	17	2	1	2	3	60
OG0000459	12	11	1	1	6	6	6	9	8	60
OG0000460	12	18	3	7	11	1	3	2	3	60
OG0000461	17	16	2	1	15	0	3	4	2	60
OG0000462	11	20	1	3	13	2	2	5	3	60
OG0000463	9	13	2	5	18	1	4	6	2	60
OG0000464	9	9	9	7	5	3	6	6	6	60
OG0000465	13	5	2	1	7	6	12	8	6	60
OG0000466	6	16	2	4	19	2	3	4	4	60
OG0000467	9	8	3	0	7	5	11	8	9	60
OG0000468	12	3	2	6	11	2	6	7	11	60
OG0000469	11	8	1	0	5	3	13	9	10	60
OG0000470	7	17	2	4	6	3	8	6	7	60
OG0000471	10	5	2	1	4	2	13	12	11	60
OG0000472	6	19	3	2	20	2	2	2	4	60
OG0000473	8	19	2	4	14	1	4	5	3	60
OG0000474	9	25	1	2	12	2	2	4	3	60
OG0000476	7	21	1	2	16	2	2	5	4	60
OG0000477	17	8	2	1	6	3	8	5	9	59
OG0000479	11	16	2	4	6	9	3	5	3	59
OG0000480	12	20	2	2	12	2	2	3	4	59
OG0000481	9	10	1	1	12	3	8	7	8	59
OG0000483	11	13	1	0	8	4	4	9	9	59
OG0000484	6	16	4	5	16	6	2	2	2	59
OG0000485	13	3	1	2	6	5	7	13	9	59
OG0000487	8	28	2	4	9	1	4	1	2	59
OG0000488	12	20	2	3	8	2	3	4	5	59
OG0000489	10	2	1	3	26	1	1	8	7	59
OG0000491	9	7	3	0	7	3	13	9	8	59
OG0000492	13	10	1	2	17	4	3	5	4	59
OG0000493	10	10	3	5	25	1	1	1	3	59
OG0000494	9	14	2	1	17	2	2	3	9	59
OG0000495	9	16	1	5	14	3	3	5	3	59
OG0000496	7	29	1	2	11	2	2	3	2	59
OG0000497	6	19	1	2	18	2	2	2	7	59
OG0000498	7	28	1	0	12	1	1	1	8	59
OG0000500	3	15	3	3	30	1	2	1	1	59
OG0000502	15	18	2	1	11	0	2	4	5	58
OG0000503	14	10	1	2	7	3	6	9	6	58
OG0000505	12	16	2	4	6	3	5	5	5	58
OG0000506	13	14	1	2	11	1	4	4	8	58
OG0000507	7	13	3	5	8	3	2	4	13	58
OG0000508	11	25	1	7	0	2	4	4	4	58
OG0000509	6	21	1	11	5	2	5	2	5	58
OG0000510	12	11	3	1	10	1	4	7	9	58
OG0000512	6	10	3	8	15	5	5	3	3	58
OG0000513	5	27	1	5	12	1	2	2	3	58
OG0000514	12	4	1	7	12	2	5	6	9	58
OG0000515	9	19	2	2	20	1	2	1	2	58
OG0000516	5	13	1	4	26	1	2	1	5	58
OG0000517	6	23	3	5	7	2	3	4	5	58
OG0000518	21	16	3	0	10	1	2	3	2	58
OG0000519	6	40	2	3	3	0	2	1	1	58
OG0000520	2	16	1	5	16	1	5	8	4	58
OG0000521	4	3	3	2	2	1	9	17	17	58
OG0000522	5	21	1	0	26	1	1	1	2	58
OG0000523	5	19	3	3	17	1	2	3	5	58
OG0000524	4	29	1	0	16	0	1	1	5	57
OG0000525	13	14	2	7	10	3	3	2	3	57
OG0000527	10	9	1	1	3	1	11	8	13	57
OG0000528	15	10	1	1	6	0	9	7	8	57
OG0000529	10	8	8	3	12	2	4	2	8	57
OG0000530	8	17	1	1	22	2	2	1	3	57
OG0000531	9	13	1	3	13	3	4	4	7	57
OG0000534	5	15	2	0	8	1	1	5	20	57
OG0000535	11	8	5	5	6	2	7	8	5	57
OG0000536	4	5	1	2	2	39	0	4	0	57
OG0000537	4	16	2	4	19	3	4	1	4	57
OG0000539	13	11	6	8	7	2	3	5	2	57
OG0000540	7	13	1	2	6	7	6	7	8	57
OG0000541	8	23	1	11	3	1	3	3	4	57
OG0000543	5	25	1	3	19	1	1	1	1	57
OG0000545	2	11	3	3	19	4	13	2	0	57
OG0000546	10	9	1	1	8	16	4	4	4	57
OG0000547	6	24	1	6	11	1	3	2	3	57
OG0000548	12	12	1	4	8	1	6	5	8	57
OG0000549	5	14	2	12	19	2	1	1	1	57
OG0000550	4	14	3	9	16	2	4	3	2	57
OG0000551	9	26	2	3	9	1	4	2	1	57
OG0000552	11	13	1	2	21	1	2	1	5	57
OG0000553	5	25	1	0	21	1	1	1	2	57
OG0000554	4	23	3	1	19	2	1	2	2	57
OG0000555	5	23	2	3	13	2	2	4	2	56
OG0000556	11	11	2	3	14	4	3	5	3	56
OG0000557	10	11	1	3	15	2	3	8	3	56
OG0000558	7	17	1	4	10	2	5	4	6	56
OG0000559	16	20	1	5	8	0	1	3	2	56
OG0000560	8	18	3	3	12	2	3	4	3	56
OG0000562	21	3	4	4	0	5	7	5	7	56
OG0000563	8	7	2	1	6	4	9	9	10	56
OG0000564	10	14	2	0	12	1	5	9	3	56
OG0000565	6	22	3	2	16	1	1	2	3	56
OG0000566	16	14	1	1	6	3	2	3	10	56
OG0000567	15	14	1	3	9	4	3	3	4	56
OG0000568	11	16	2	5	4	4	7	4	3	56
OG0000570	13	8	1	2	7	3	9	7	6	56
OG0000572	6	15	5	5	4	4	7	5	5	56
OG0000573	6	19	2	1	16	3	3	3	3	56
OG0000574	5	10	2	2	10	3	9	7	8	56
OG0000575	9	9	6	3	11	9	3	2	4	56
OG0000576	6	15	1	14	6	2	4	6	2	56
OG0000577	13	10	4	0	9	0	10	5	5	56
OG0000578	5	4	6	0	4	2	2	2	31	56
OG0000579	7	24	1	1	17	3	1	1	1	56
OG0000580	7	8	1	2	24	4	4	3	3	56
OG0000581	7	5	1	5	9	14	4	7	4	56
OG0000583	12	8	2	4	11	2	3	6	8	56
OG0000585	3	26	1	3	14	1	3	2	3	56
OG0000586	4	29	1	4	13	1	2	1	1	56
OG0000587	11	15	1	2	13	2	3	4	5	56
OG0000588	5	33	4	8	1	1	1	2	1	56
OG0000589	5	29	2	2	11	1	1	4	1	56
OG0000590	12	22	2	0	9	3	2	3	3	56
OG0000591	7	16	2	0	26	0	2	2	1	56
OG0000592	9	17	1	1	12	2	6	4	4	56
OG0000595	4	27	1	1	15	1	1	3	2	55
OG0000597	11	10	1	1	11	3	8	4	6	55
OG0000598	6	16	2	2	11	2	3	6	7	55
OG0000600	16	11	1	2	16	2	3	2	2	55
OG0000601	8	14	1	4	10	1	7	7	3	55
OG0000604	7	16	2	4	18	2	2	2	2	55
OG0000605	7	5	2	5	5	3	9	10	9	55
OG0000606	9	13	2	3	13	2	4	5	4	55
OG0000607	9	9	3	3	5	2	4	6	14	55
OG0000608	8	16	5	3	15	2	2	2	2	55
OG0000609	8	25	1	1	5	2	3	4	6	55
OG0000610	11	12	2	3	16	2	2	5	2	55
OG0000611	9	24	2	4	5	2	2	3	4	55
OG0000612	7	11	1	9	14	4	5	2	2	55
OG0000613	12	9	3	3	6	3	6	5	8	55
OG0000614	7	20	1	2	16	1	2	2	4	55
OG0000615	5	22	1	1	5	2	1	4	14	55
OG0000616	14	14	3	4	11	2	2	3	2	55
OG0000619	8	35	1	3	1	1	2	2	2	55
OG0000620	11	13	1	7	16	1	2	3	1	55
OG0000621	7	15	3	6	8	4	5	3	4	55
OG0000622	5	20	1	2	21	1	2	2	1	55
OG0000623	9	18	1	1	16	3	2	2	3	55
OG0000624	4	26	1	1	15	2	2	2	2	55
OG0000625	5	18	2	3	19	1	1	2	4	55
OG0000626	14	9	1	3	4	2	7	5	9	54
OG0000627	6	4	1	0	3	2	19	12	7	54
OG0000628	6	9	1	3	6	18	3	3	5	54
OG0000629	9	19	1	4	13	1	2	3	2	54
OG0000631	12	16	1	1	20	1	1	1	1	54
OG0000632	8	2	1	0	3	2	10	11	17	54
OG0000633	8	26	1	2	7	3	2	3	2	54
OG0000634	10	21	2	1	14	1	2	2	1	54
OG0000635	19	7	3	1	5	1	10	5	3	54
OG0000636	5	15	2	1	24	1	3	2	1	54
OG0000637	17	7	2	3	5	0	8	5	7	54
OG0000638	7	9	2	0	8	3	3	14	8	54
OG0000639	7	13	1	4	4	13	5	3	4	54
OG0000641	2	8	2	0	6	3	11	11	11	54
OG0000642	11	20	4	5	10	2	0	1	1	54
OG0000643	9	18	2	1	17	1	4	1	1	54
OG0000644	7	29	2	2	8	1	0	2	3	54
OG0000645	7	13	2	0	22	2	1	6	1	54
OG0000646	6	22	1	4	12	1	2	2	4	54
OG0000647	8	27	1	3	4	2	3	2	4	54
OG0000648	10	9	9	5	6	3	5	4	3	54
OG0000649	7	12	1	9	8	1	3	5	8	54
OG0000651	3	16	1	4	17	4	2	4	3	54
OG0000652	11	23	1	1	12	2	1	2	1	54
OG0000654	4	7	1	5	24	2	3	3	5	54
OG0000655	5	26	2	2	11	2	2	2	2	54
OG0000656	6	12	8	1	11	1	5	8	2	54
OG0000657	8	17	1	4	12	4	1	3	4	54
OG0000658	10	31	2	3	1	1	1	2	3	54
OG0000659	7	33	1	1	8	1	1	1	1	54
OG0000660	13	13	2	4	9	2	5	3	3	54
OG0000661	6	19	2	1	15	1	4	3	2	53
OG0000662	9	9	4	4	12	4	3	4	4	53
OG0000663	7	12	2	5	8	6	6	3	4	53
OG0000664	11	14	2	2	9	3	1	5	6	53
OG0000665	10	3	4	3	4	3	4	2	20	53
OG0000666	7	28	1	2	2	1	2	2	8	53
OG0000667	12	18	2	1	16	1	1	1	1	53
OG0000668	9	6	1	1	8	2	9	9	8	53
OG0000669	5	9	7	10	7	1	6	4	4	53
OG0000670	12	20	1	2	3	1	6	4	4	53
OG0000671	11	15	1	5	2	1	3	2	13	53
OG0000672	8	9	2	4	19	3	3	3	2	53
OG0000673	5	5	1	2	6	5	7	11	11	53
OG0000675	9	16	2	2	11	1	4	2	6	53
OG0000676	7	17	2	4	11	1	5	2	4	53
OG0000678	9	17	1	5	17	1	1	1	1	53
OG0000679	8	20	3	4	3	4	4	4	3	53
OG0000680	9	17	4	0	16	2	3	0	2	53
OG0000681	10	19	2	1	14	1	2	2	2	53
OG0000682	5	19	1	0	24	1	1	1	1	53
OG0000685	7	13	1	4	1	1	11	8	7	53
OG0000686	9	11	2	1	19	1	1	8	1	53
OG0000687	11	10	6	7	8	1	2	4	4	53
OG0000688	10	14	4	1	19	1	1	1	2	53
OG0000689	10	9	8	2	5	3	3	5	8	53
OG0000690	7	22	2	2	13	2	1	1	3	53
OG0000691	5	22	1	0	8	10	3	2	2	53
OG0000692	5	11	2	2	17	1	5	7	3	53
OG0000693	10	16	3	4	11	2	2	3	2	53
OG0000694	5	17	3	7	7	3	3	3	5	53
OG0000695	5	26	1	2	7	2	4	3	3	53
OG0000696	4	12	1	1	28	3	2	1	1	53
OG0000697	9	19	1	6	10	1	3	2	2	53
OG0000698	6	15	3	5	4	0	5	3	12	53
OG0000699	10	8	1	3	19	1	4	2	5	53
OG0000700	10	8	1	5	10	2	2	4	11	53
OG0000701	9	26	1	2	5	2	2	4	2	53
OG0000702	8	16	2	0	9	1	4	6	7	53
OG0000703	5	21	1	3	15	2	2	2	2	53
OG0000704	9	13	1	9	10	1	4	2	4	53
OG0000705	7	21	1	3	14	0	3	2	2	53
OG0000706	9	16	2	3	10	4	1	6	2	53
OG0000708	9	19	3	3	10	1	3	3	2	53
OG0000709	8	16	2	3	13	2	2	5	2	53
OG0000711	5	22	2	3	16	1	2	1	1	53
OG0000712	6	24	2	6	6	2	3	2	1	52
OG0000713	9	13	2	3	9	1	3	3	9	52
OG0000714	8	19	2	2	13	1	4	2	1	52
OG0000715	7	20	1	1	8	3	3	3	6	52
OG0000716	2	23	1	2	15	1	1	2	5	52
OG0000718	9	16	1	3	13	1	1	3	5	52
OG0000720	10	16	1	7	9	1	4	2	2	52
OG0000721	7	14	1	4	16	1	1	2	6	52
OG0000723	1	26	2	1	1	1	3	14	3	52
OG0000724	15	13	2	2	11	1	3	2	3	52
OG0000725	14	13	1	2	6	3	2	6	5	52
OG0000726	11	12	2	7	6	2	4	4	4	52
OG0000727	11	14	4	6	3	3	5	3	3	52
OG0000728	6	6	3	3	3	2	7	11	11	52
OG0000731	5	19	2	2	19	1	1	2	1	52
OG0000732	1	16	1	3	8	2	3	4	14	52
OG0000733	3	6	4	8	5	2	9	10	5	52
OG0000735	2	24	1	1	19	1	1	2	1	52
OG0000736	8	17	3	3	10	1	2	5	3	52
OG0000737	11	10	1	2	9	3	6	4	6	52
OG0000738	10	3	1	7	7	2	11	7	4	52
OG0000739	4	17	1	10	12	1	1	4	2	52
OG0000740	8	21	2	3	11	1	4	1	1	52
OG0000741	12	12	5	0	13	0	2	4	4	52
OG0000742	7	13	1	3	17	1	4	4	2	52
OG0000743	6	17	5	2	14	1	2	1	4	52
OG0000744	11	14	1	5	8	3	4	3	3	52
OG0000745	8	2	3	6	26	1	1	4	1	52
OG0000746	7	23	1	2	13	1	2	2	1	52
OG0000749	19	9	2	2	6	2	3	3	5	51
OG0000750	11	9	1	12	6	2	4	3	3	51
OG0000751	9	12	2	2	22	1	1	1	1	51
OG0000755	11	11	4	3	7	6	3	4	2	51
OG0000758	6	18	1	3	15	1	2	2	3	51
OG0000759	7	8	1	1	14	2	4	7	7	51
OG0000760	7	21	1	3	14	2	1	1	1	51
OG0000761	10	6	2	1	9	1	9	6	7	51
OG0000762	10	7	2	2	6	4	8	6	6	51
OG0000763	7	10	2	5	5	3	5	7	7	51
OG0000764	12	12	3	3	12	1	2	1	5	51
OG0000765	9	10	2	6	5	2	8	5	4	51
OG0000767	10	9	1	1	12	3	4	6	5	51
OG0000768	9	13	1	6	12	1	3	2	4	51
OG0000769	15	8	9	1	1	6	7	4	0	51
OG0000770	7	15	1	1	15	2	4	3	3	51
OG0000771	10	14	2	2	11	2	4	4	2	51
OG0000772	9	7	3	13	11	1	3	2	2	51
OG0000773	5	10	1	1	13	1	2	17	1	51
OG0000775	6	14	3	1	9	3	5	5	5	51
OG0000776	9	10	4	10	4	6	2	4	2	51
OG0000777	11	17	1	4	5	2	3	5	3	51
OG0000778	4	32	1	2	1	2	2	2	5	51
OG0000779	14	7	3	1	15	1	3	3	4	51
OG0000780	9	9	2	6	13	2	4	2	4	51
OG0000781	11	9	3	0	6	2	5	7	8	51
OG0000782	5	18	1	4	6	3	5	4	5	51
OG0000783	12	18	1	1	11	1	2	2	3	51
OG0000784	6	6	4	4	12	2	5	7	5	51
OG0000787	17	11	1	2	12	2	2	2	2	51
OG0000789	6	5	2	7	11	4	6	5	5	51
OG0000790	16	16	6	1	5	3	2	1	1	51
OG0000791	7	14	4	6	13	5	1	0	1	51
OG0000792	8	12	1	3	12	1	2	6	6	51
OG0000793	7	12	1	1	5	3	9	6	7	51
OG0000794	9	26	1	1	9	0	1	1	3	51
OG0000795	7	13	3	9	10	2	1	3	3	51
OG0000797	7	17	1	0	12	6	2	4	2	51
OG0000799	7	13	2	5	20	1	1	1	1	51
OG0000801	5	14	3	0	18	1	2	3	5	51
OG0000803	6	17	4	4	14	1	1	2	1	50
OG0000804	6	7	8	10	5	0	5	3	6	50
OG0000805	9	16	3	2	14	1	1	2	2	50
OG0000806	6	28	2	4	5	1	1	1	2	50
OG0000807	10	10	3	4	10	1	6	3	3	50
OG0000808	12	11	3	3	2	4	4	4	7	50
OG0000809	9	10	2	4	12	3	3	2	5	50
OG0000810	7	16	5	4	7	2	4	2	3	50
OG0000813	10	7	1	3	21	2	2	2	2	50
OG0000814	11	12	5	5	11	1	1	1	3	50
OG0000815	5	15	1	1	14	0	2	2	10	50
OG0000816	9	17	3	0	13	2	2	1	3	50
OG0000817	8	13	3	4	8	2	3	4	5	50
OG0000818	8	10	2	2	6	3	6	6	7	50
OG0000819	5	21	4	4	8	2	2	2	2	50
OG0000820	5	9	3	3	16	1	6	4	3	50
OG0000821	10	29	2	1	2	2	1	2	1	50
OG0000823	1	24	1	4	2	1	3	6	8	50
OG0000825	6	16	2	6	12	2	3	2	1	50
OG0000826	4	14	5	7	14	1	0	2	3	50
OG0000827	9	12	1	5	16	1	2	2	2	50
OG0000829	4	13	1	11	4	3	3	3	8	50
OG0000830	6	24	1	0	12	1	1	1	4	50
OG0000831	4	17	3	8	9	2	1	3	3	50
OG0000832	3	22	1	5	13	6	0	0	0	50
OG0000833	9	12	1	2	16	2	2	2	4	50
OG0000834	4	15	3	4	11	2	1	8	2	50
OG0000835	14	25	1	0	6	1	1	1	1	50
OG0000837	14	9	1	1	15	1	1	5	3	50
OG0000838	4	23	2	7	6	1	4	2	1	50
OG0000842	8	11	4	9	7	1	5	3	1	49
OG0000843	18	13	2	1	8	2	2	2	1	49
OG0000844	8	9	1	5	8	2	6	5	5	49
OG0000845	9	17	2	1	12	3	1	1	3	49
OG0000846	8	4	3	6	4	4	3	3	14	49
OG0000848	9	13	4	5	7	1	3	4	3	49
OG0000849	8	10	1	6	13	3	4	2	2	49
OG0000850	8	25	1	1	9	1	1	1	2	49
OG0000853	9	12	3	1	16	1	1	3	3	49
OG0000854	5	1	1	2	26	1	2	7	4	49
OG0000855	9	9	1	0	7	0	2	10	11	49
OG0000856	9	12	1	2	15	0	3	4	3	49
OG0000858	9	17	1	1	14	1	1	3	2	49
OG0000859	9	15	2	4	4	3	4	4	4	49
OG0000860	11	12	3	2	13	1	3	1	3	49
OG0000863	12	10	2	5	7	1	4	3	5	49
OG0000864	8	20	1	2	12	2	1	2	1	49
OG0000865	10	12	1	4	12	2	2	4	2	49
OG0000866	3	24	1	12	0	1	2	5	1	49
OG0000867	6	23	2	1	9	3	1	2	2	49
OG0000868	16	3	2	4	11	1	5	4	3	49
OG0000869	17	11	1	0	11	0	4	3	2	49
OG0000870	8	11	2	4	11	3	5	3	2	49
OG0000871	10	19	3	1	13	0	1	2	0	49
OG0000872	10	6	2	1	3	2	13	6	6	49
OG0000873	12	17	2	3	9	2	2	1	1	49
OG0000874	12	13	1	6	12	1	1	1	2	49
OG0000875	6	15	2	3	17	2	1	1	2	49
OG0000877	10	14	2	7	4	3	4	3	2	49
OG0000879	7	11	2	8	12	2	3	2	2	49
OG0000881	4	16	3	1	19	1	2	1	2	49
OG0000882	8	16	1	1	17	1	2	1	2	49
OG0000883	8	6	1	4	10	2	3	5	10	49
OG0000884	11	7	5	4	5	4	4	4	5	49
OG0000886	4	35	3	1	0	1	1	1	3	49
OG0000887	12	10	3	5	9	1	3	3	3	49
OG0000888	10	15	1	3	10	0	2	3	5	49
OG0000890	7	20	2	2	7	0	2	7	2	49
OG0000891	3	16	1	3	17	2	4	1	2	49
OG0000892	2	39	1	0	0	1	1	2	3	49
OG0000893	8	21	4	3	4	2	2	2	2	48
OG0000894	11	12	1	2	4	4	5	3	6	48
OG0000895	3	10	3	3	5	3	6	7	8	48
OG0000897	11	12	1	3	3	3	3	9	3	48
OG0000898	5	6	4	3	5	1	5	5	14	48
OG0000899	11	10	2	0	5	6	5	5	4	48
OG0000900	10	10	1	5	7	0	4	4	7	48
OG0000901	13	14	3	2	9	1	3	2	1	48
OG0000902	12	8	1	1	7	1	5	6	7	48
OG0000903	6	11	3	5	17	1	1	3	1	48
OG0000904	6	18	6	4	4	3	3	2	2	48
OG0000905	8	13	1	4	11	3	3	2	3	48
OG0000906	5	9	1	4	7	3	5	4	10	48
OG0000908	10	13	1	7	10	1	3	1	2	48
OG0000909	7	18	1	2	7	4	4	3	2	48
OG0000911	7	12	1	2	21	1	2	1	1	48
OG0000913	11	1	1	1	18	4	1	3	8	48
OG0000914	9	15	1	4	11	2	3	1	2	48
OG0000915	7	17	4	3	8	2	3	2	2	48
OG0000917	9	13	2	4	11	2	3	2	2	48
OG0000918	11	12	2	3	8	1	5	2	4	48
OG0000919	8	7	3	4	5	3	1	10	7	48
OG0000920	8	23	1	2	10	1	1	1	1	48
OG0000922	9	8	2	6	11	1	4	3	4	48
OG0000923	9	14	1	6	13	1	1	2	1	48
OG0000924	4	15	1	1	20	1	1	1	4	48
OG0000925	5	13	2	9	11	1	3	2	2	48
OG0000926	5	16	1	1	10	1	4	4	6	48
OG0000927	13	10	2	6	4	4	2	4	3	48
OG0000928	10	18	2	1	12	1	1	1	2	48
OG0000929	11	14	3	1	8	2	3	4	2	48
OG0000930	7	7	3	14	8	2	3	2	2	48
OG0000931	14	13	2	0	11	1	1	1	5	48
OG0000933	7	15	1	3	10	1	4	4	3	48
OG0000934	3	32	1	2	4	1	3	1	1	48
OG0000936	3	20	1	0	16	0	1	1	6	48
OG0000937	8	14	1	0	14	1	1	1	8	48
OG0000940	6	13	2	2	16	0	2	3	4	48
OG0000941	6	24	1	2	9	1	1	2	2	48
OG0000942	4	12	3	2	20	1	1	1	4	48
OG0000943	7	16	1	3	16	1	1	1	2	48
OG0000945	3	19	1	4	14	1	1	3	2	48
OG0000949	8	7	1	0	6	2	10	5	8	47
OG0000950	10	14	1	1	6	2	3	3	7	47
OG0000951	7	23	1	0	5	1	2	3	5	47
OG0000952	14	14	1	4	9	1	2	1	1	47
OG0000954	11	13	2	3	8	2	1	3	4	47
OG0000955	6	17	1	0	13	2	1	1	6	47
OG0000956	39	4	2	0	1	1	0	0	0	47
OG0000957	19	14	1	0	9	1	0	1	2	47
OG0000958	7	9	1	1	4	2	5	8	10	47
OG0000961	10	12	2	2	13	1	1	2	4	47
OG0000962	15	17	1	2	8	1	1	1	1	47
OG0000963	9	10	2	1	11	2	5	4	3	47
OG0000965	7	16	1	5	7	2	3	3	3	47
OG0000966	7	22	1	4	3	1	2	1	6	47
OG0000967	9	15	2	5	9	1	1	2	3	47
OG0000968	9	4	2	2	16	1	4	4	5	47
OG0000969	3	18	1	1	15	1	4	2	2	47
OG0000970	11	5	1	0	3	2	9	8	8	47
OG0000972	6	19	1	3	10	1	5	1	1	47
OG0000973	8	12	1	9	9	2	2	2	2	47
OG0000975	5	22	1	1	6	1	2	3	6	47
OG0000976	7	17	1	5	11	1	2	2	1	47
OG0000977	5	13	2	2	7	6	4	4	4	47
OG0000978	8	9	2	5	3	3	5	7	5	47
OG0000979	5	15	1	1	19	1	0	1	4	47
OG0000980	10	23	2	3	3	1	3	1	1	47
OG0000981	11	2	1	8	13	2	3	4	3	47
OG0000982	14	14	5	1	9	0	1	2	1	47
OG0000983	13	10	2	7	0	5	1	3	6	47
OG0000986	10	12	3	7	7	2	2	2	2	47
OG0000987	9	7	1	7	8	2	4	4	5	47
OG0000988	7	11	3	6	9	3	2	3	3	47
OG0000991	7	13	2	4	14	1	2	3	1	47
OG0000992	5	23	1	0	12	1	1	1	3	47
OG0000993	8	17	2	4	6	3	2	3	2	47
OG0000994	5	13	4	1	11	1	6	4	2	47
OG0000995	9	12	2	4	11	1	1	4	3	47
OG0000996	3	15	4	5	8	1	4	5	2	47
OG0000997	7	12	1	2	16	1	4	3	1	47
OG0000998	3	9	2	4	11	4	4	4	6	47
OG0000999	4	27	5	1	7	0	1	1	1	47
OG0001000	4	16	2	1	20	1	1	1	1	47
OG0001004	5	5	2	4	5	5	4	8	8	46
OG0001005	11	11	1	3	14	1	1	3	1	46
OG0001007	6	4	2	2	2	4	10	7	9	46
OG0001008	8	9	2	4	12	3	3	1	4	46
OG0001009	3	2	1	0	4	4	9	14	9	46
OG0001010	4	15	1	2	19	2	1	1	1	46
OG0001011	7	13	3	2	11	1	3	2	4	46
OG0001012	10	10	4	1	8	3	2	3	5	46
OG0001013	13	8	1	0	3	1	9	6	5	46
OG0001014	9	8	2	3	12	3	4	3	2	46
OG0001015	7	8	1	4	13	2	1	2	8	46
OG0001016	4	13	1	2	13	2	3	3	5	46
OG0001017	13	8	1	5	9	2	1	3	4	46
OG0001018	10	7	3	12	2	2	3	3	4	46
OG0001019	13	4	4	1	3	10	7	1	3	46
OG0001020	11	9	1	5	10	1	2	1	6	46
OG0001021	7	4	1	6	10	2	4	6	6	46
OG0001022	7	9	2	1	6	0	8	6	7	46
OG0001025	9	6	1	7	17	0	2	1	3	46
OG0001026	10	12	2	5	9	2	1	2	3	46
OG0001027	8	18	2	0	13	2	1	1	1	46
OG0001028	7	13	1	2	14	1	1	4	3	46
OG0001029	7	8	4	7	4	4	4	3	5	46
OG0001031	4	24	2	1	8	1	1	4	1	46
OG0001032	9	10	1	3	11	4	2	3	3	46
OG0001033	5	13	1	2	18	2	1	3	1	46
OG0001034	2	24	2	2	5	2	2	5	2	46
OG0001035	7	14	1	2	14	2	2	2	2	46
OG0001036	6	15	3	4	13	1	1	2	1	46
OG0001037	6	18	1	0	15	1	1	2	2	46
OG0001038	11	5	1	4	16	1	3	3	2	46
OG0001039	5	18	1	1	13	1	2	1	4	46
OG0001040	9	12	1	1	8	1	3	5	6	46
OG0001041	9	12	2	7	7	3	1	2	3	46
OG0001042	6	17	1	2	14	1	2	1	2	46
OG0001043	2	22	1	5	4	2	0	4	6	46
OG0001044	5	21	2	5	9	1	1	1	1	46
OG0001045	2	13	1	5	9	2	5	2	7	46
OG0001046	5	25	1	3	8	1	0	2	1	46
OG0001047	2	14	1	2	22	1	1	1	2	46
OG0001049	7	15	1	3	9	1	1	2	6	45
OG0001050	7	5	1	2	6	2	9	7	6	45
OG0001051	15	8	3	4	5	1	4	1	4	45
OG0001052	8	14	2	3	9	0	3	3	3	45
OG0001053	9	13	1	5	11	1	3	1	1	45
OG0001054	7	7	3	5	13	5	1	2	2	45
OG0001055	8	7	1	2	4	2	6	7	8	45
OG0001056	7	12	2	2	13	1	3	3	2	45
OG0001057	6	14	1	2	5	1	3	3	10	45
OG0001058	13	9	1	3	7	4	2	3	3	45
OG0001059	7	14	2	2	11	2	3	2	2	45
OG0001060	9	9	5	0	11	4	0	2	5	45
OG0001061	7	7	4	3	10	2	3	3	6	45
OG0001062	4	11	1	5	9	1	4	6	4	45
OG0001064	12	4	1	4	12	1	4	3	4	45
OG0001065	11	11	1	4	10	2	2	2	2	45
OG0001067	12	11	3	3	5	2	4	3	2	45
OG0001068	7	10	1	2	16	1	3	1	4	45
OG0001069	11	8	6	0	7	2	4	3	4	45
OG0001070	11	15	1	1	12	1	2	1	1	45
OG0001071	9	10	2	2	15	1	2	3	1	45
OG0001072	5	24	1	3	8	1	1	1	1	45
OG0001073	7	22	1	0	10	1	2	1	1	45
OG0001074	5	18	3	6	4	1	2	3	3	45
OG0001075	8	10	1	1	7	3	5	3	7	45
OG0001076	7	13	1	2	13	1	0	6	2	45
OG0001077	7	10	1	0	18	2	2	1	4	45
OG0001078	11	13	3	1	7	1	2	1	6	45
OG0001079	5	17	2	1	11	0	3	4	2	45
OG0001080	4	14	2	3	16	1	1	3	1	45
OG0001081	2	14	1	1	16	1	2	3	5	45
OG0001085	8	13	3	3	13	2	1	1	1	45
OG0001086	9	11	3	6	7	0	1	2	6	45
OG0001087	9	12	2	5	4	1	5	3	4	45
OG0001088	5	2	1	5	20	1	4	5	2	45
OG0001089	10	13	3	1	13	1	1	1	2	45
OG0001090	12	7	3	3	5	3	2	3	7	45
OG0001091	2	24	1	3	8	1	1	4	1	45
OG0001092	6	16	2	1	10	1	1	3	5	45
OG0001093	4	15	1	2	8	2	2	3	8	45
OG0001095	7	15	1	5	12	1	1	1	2	45
OG0001096	4	18	1	4	13	1	1	1	2	45
OG0001098	3	7	8	2	6	0	8	5	6	45
OG0001099	6	21	1	0	8	1	2	3	3	45
OG0001100	8	14	1	4	13	1	1	2	1	45
OG0001102	4	14	1	4	16	1	2	1	2	45
OG0001103	5	23	2	5	3	3	1	2	1	45
OG0001104	10	9	2	4	7	2	2	6	3	45
OG0001106	1	25	1	0	17	0	0	0	1	45
OG0001107	5	14	1	3	18	1	1	1	1	45
OG0001108	3	13	1	5	11	1	4	3	4	45
OG0001110	2	13	1	1	24	1	1	1	1	45
OG0001113	1	26	1	0	10	2	1	1	3	45
OG0001114	1	5	5	4	19	2	6	3	0	45
OG0001118	18	10	3	1	6	1	2	2	1	44
OG0001119	6	15	2	4	5	2	2	4	4	44
OG0001120	7	16	2	2	11	1	2	2	1	44
OG0001121	3	35	1	1	1	1	1	0	1	44
OG0001122	14	5	2	0	4	2	4	7	6	44
OG0001123	9	8	1	1	4	1	6	9	5	44
OG0001124	8	10	7	2	7	2	3	3	2	44
OG0001125	4	14	1	7	10	1	3	3	1	44
OG0001126	10	10	3	4	6	1	3	2	5	44
OG0001127	6	15	1	5	7	2	3	3	2	44
OG0001129	9	4	3	0	7	1	2	2	16	44
OG0001130	8	10	2	3	9	2	2	2	6	44
OG0001131	8	14	1	3	7	3	5	2	1	44
OG0001132	8	2	2	2	17	2	5	2	4	44
OG0001133	10	9	3	1	3	3	5	5	5	44
OG0001134	4	5	1	12	7	2	3	5	5	44
OG0001135	9	12	1	3	8	2	3	3	3	44
OG0001136	8	4	2	4	17	3	2	2	2	44
OG0001137	10	13	3	1	5	1	1	2	8	44
OG0001138	6	16	3	3	12	1	1	1	1	44
OG0001139	6	4	10	6	5	3	4	3	3	44
OG0001140	2	13	5	4	9	3	1	1	6	44
OG0001141	6	15	1	1	10	1	2	6	2	44
OG0001142	6	17	1	2	7	1	3	3	4	44
OG0001144	8	11	3	0	3	1	5	6	7	44
OG0001145	7	12	2	6	10	1	1	2	3	44
OG0001146	9	7	1	1	17	2	2	2	3	44
OG0001147	5	9	2	1	10	3	3	6	5	44
OG0001148	5	13	5	1	4	2	3	4	7	44
OG0001149	6	15	3	1	6	2	4	3	4	44
OG0001150	7	13	1	1	11	2	2	3	4	44
OG0001151	11	6	4	2	5	3	5	5	3	44
OG0001153	9	11	2	1	13	2	4	1	1	44
OG0001154	13	7	4	0	9	1	4	2	4	44
OG0001155	5	5	2	0	4	1	1	3	23	44
OG0001156	9	15	5	3	8	0	2	1	1	44
OG0001157	7	15	3	2	8	0	4	3	2	44
OG0001158	7	15	1	3	9	1	2	2	4	44
OG0001159	7	8	1	11	10	3	1	1	2	44
OG0001160	3	13	1	5	16	2	2	1	1	44
OG0001161	4	11	3	4	18	1	1	1	1	44
OG0001162	5	16	2	1	13	2	2	1	2	44
OG0001164	3	12	1	2	12	2	5	4	3	44
OG0001167	5	17	2	5	7	1	2	2	3	44
OG0001170	9	10	2	4	6	3	3	5	2	44
OG0001171	5	13	2	2	9	3	6	2	2	44
OG0001172	5	15	1	2	15	1	3	1	1	44
OG0001174	9	13	1	3	13	1	1	2	1	44
OG0001176	10	14	4	6	4	2	2	1	1	44
OG0001177	10	17	1	2	6	0	3	2	3	44
OG0001178	4	19	1	2	13	1	2	1	1	44
OG0001180	8	15	1	1	15	1	0	2	1	44
OG0001181	3	15	3	4	14	1	2	1	1	44
OG0001182	11	20	2	2	3	1	1	3	1	44
OG0001183	9	16	1	4	3	2	2	2	5	44
OG0001184	5	10	2	5	7	2	5	6	2	44
OG0001185	6	12	2	2	15	0	4	2	1	44
OG0001187	4	11	2	1	17	1	2	4	2	44
OG0001188	7	13	3	5	8	1	2	2	3	44
OG0001189	9	14	4	1	11	0	1	2	2	44
OG0001190	7	21	2	1	5	2	2	2	2	44
OG0001195	1	23	1	0	13	1	2	1	1	43
OG0001196	3	16	2	1	12	1	1	4	3	43
OG0001197	5	4	2	1	5	2	4	14	6	43
OG0001198	7	4	3	1	4	4	4	9	7	43
OG0001199	6	3	3	6	15	1	1	3	5	43
OG0001200	4	14	4	2	8	1	3	3	4	43
OG0001202	13	15	1	1	3	2	2	4	2	43
OG0001203	4	14	1	4	8	1	4	4	3	43
OG0001204	4	8	1	4	22	1	1	1	1	43
OG0001207	7	11	2	3	9	4	2	1	4	43
OG0001208	9	6	1	1	6	2	7	6	5	43
OG0001209	7	6	1	2	8	2	1	6	10	43
OG0001211	7	14	1	3	8	3	3	2	2	43
OG0001212	8	16	4	3	5	1	2	3	1	43
OG0001214	4	12	2	3	13	1	1	1	6	43
OG0001215	13	11	1	2	3	2	3	4	4	43
OG0001216	7	18	1	2	7	1	3	2	2	43
OG0001217	13	2	1	2	5	1	5	6	8	43
OG0001219	9	8	1	3	14	1	4	1	2	43
OG0001221	5	1	3	6	12	1	4	6	5	43
OG0001223	7	7	4	2	8	1	4	5	5	43
OG0001224	13	2	1	2	14	1	3	4	3	43
OG0001225	2	22	1	1	7	2	4	2	2	43
OG0001227	8	16	1	3	6	1	2	3	3	43
OG0001228	7	22	1	4	2	1	2	2	2	43
OG0001230	6	11	3	3	5	2	3	7	3	43
OG0001231	6	16	2	1	13	2	1	1	1	43
OG0001232	3	10	7	1	18	0	2	1	1	43
OG0001233	6	15	2	4	9	1	2	3	1	43
OG0001234	7	13	2	2	8	2	3	4	2	43
OG0001235	7	15	3	3	5	2	3	3	2	43
OG0001236	7	21	1	1	8	0	2	1	2	43
OG0001237	9	13	2	2	9	1	2	3	2	43
OG0001238	5	28	2	0	0	1	1	4	2	43
OG0001239	8	8	2	3	4	2	5	4	7	43
OG0001240	3	8	4	0	4	2	2	1	19	43
OG0001241	8	13	2	2	10	1	2	2	3	43
OG0001242	10	13	1	1	12	1	1	3	1	43
OG0001243	3	19	1	1	13	1	1	3	1	43
OG0001244	5	22	1	0	8	3	1	2	1	43
OG0001245	11	7	3	3	10	2	2	2	3	43
OG0001246	11	19	2	1	1	1	1	4	3	43
OG0001247	7	12	2	1	12	1	1	2	5	43
OG0001248	8	9	2	7	9	1	3	2	2	43
OG0001249	9	11	3	2	10	2	1	1	4	43
OG0001251	10	6	5	3	9	1	4	3	2	43
OG0001252	5	18	3	5	1	1	2	4	4	43
OG0001253	6	26	2	2	1	1	2	1	2	43
OG0001254	9	11	1	1	11	2	1	2	5	43
OG0001255	2	8	1	5	8	1	1	2	15	43
OG0001257	3	27	2	2	1	1	2	1	4	43
OG0001259	17	6	4	2	6	0	3	3	2	43
OG0001260	8	25	2	0	1	1	1	2	3	43
OG0001261	7	4	3	15	7	1	2	2	2	43
OG0001262	8	13	3	3	0	1	1	4	10	43
OG0001263	4	3	2	0	3	1	16	8	6	43
OG0001264	8	7	4	6	3	3	5	5	2	43
OG0001265	8	21	1	1	9	0	1	1	1	43
OG0001266	7	6	3	3	9	1	8	3	3	43
OG0001267	6	18	1	2	9	3	2	1	1	43
OG0001268	6	25	2	1	4	1	1	2	1	43
OG0001269	8	13	2	5	2	1	4	5	3	43
OG0001270	5	18	1	0	9	1	2	1	6	43
OG0001271	7	16	2	1	10	1	1	3	2	43
OG0001272	4	17	1	1	16	1	0	1	2	43
OG0001273	3	23	1	3	3	3	3	1	3	43
OG0001274	8	12	2	4	4	2	3	2	6	43
OG0001275	5	13	1	1	11	3	2	2	5	43
OG0001276	3	29	1	3	2	1	1	2	1	43
OG0001277	4	15	1	0	17	1	1	1	3	43
OG0001278	8	14	1	3	11	0	2	2	2	43
OG0001280	5	12	1	7	10	3	1	2	2	43
OG0001281	6	8	1	15	5	2	1	3	2	43
OG0001285	4	14	1	1	17	1	2	1	1	42
OG0001286	8	5	1	2	13	3	4	3	3	42
OG0001287	3	18	2	5	9	0	2	2	1	42
OG0001289	8	7	1	2	5	9	3	4	3	42
OG0001290	11	9	3	1	11	2	1	1	3	42
OG0001291	6	6	3	4	14	1	1	1	6	42
OG0001293	10	4	2	1	5	4	3	9	4	42
OG0001294	5	8	4	6	9	1	3	3	3	42
OG0001295	3	23	1	5	1	2	1	2	4	42
OG0001296	6	10	2	0	17	1	1	2	3	42
OG0001297	5	12	1	1	14	1	1	3	4	42
OG0001300	7	14	1	10	3	2	2	1	2	42
OG0001301	6	5	1	5	18	1	2	2	2	42
OG0001302	6	7	1	3	10	1	5	4	5	42
OG0001303	7	11	3	2	9	3	5	1	1	42
OG0001304	9	10	3	3	11	0	2	2	2	42
OG0001305	3	12	1	0	14	2	3	3	4	42
OG0001307	5	9	3	5	11	2	2	2	3	42
OG0001308	7	12	1	0	10	1	3	2	6	42
OG0001309	12	7	5	4	8	2	1	2	1	42
OG0001310	6	5	3	3	4	1	5	7	8	42
OG0001311	7	5	2	2	3	5	8	6	4	42
OG0001312	8	12	2	1	8	2	2	4	3	42
OG0001313	8	7	2	5	11	3	3	1	2	42
OG0001315	10	17	2	2	7	1	1	1	1	42
OG0001316	7	7	1	1	4	2	10	5	5	42
OG0001317	10	10	1	3	7	2	2	4	3	42
OG0001318	9	15	2	2	7	1	3	2	1	42
OG0001319	9	8	1	3	16	1	1	2	1	42
OG0001320	5	7	6	10	5	2	2	2	3	42
OG0001321	7	6	1	0	7	2	6	4	9	42
OG0001322	4	6	3	3	15	1	3	2	5	42
OG0001323	4	19	1	0	1	1	2	9	5	42
OG0001324	2	20	1	4	11	0	1	1	2	42
OG0001325	3	11	1	1	19	1	2	1	3	42
OG0001326	10	12	1	0	12	1	2	1	3	42
OG0001327	5	6	1	2	3	4	9	6	6	42
OG0001328	8	14	1	3	10	2	1	2	1	42
OG0001329	10	15	1	1	5	2	2	5	1	42
OG0001330	10	11	2	4	8	1	2	2	2	42
OG0001332	5	10	1	2	7	3	2	6	6	42
OG0001333	2	9	3	1	6	12	4	3	2	42
OG0001334	5	10	1	0	10	1	1	3	11	42
OG0001336	12	17	1	5	2	2	1	1	1	42
OG0001337	7	11	1	5	8	1	1	5	3	42
OG0001338	6	15	2	2	5	1	3	4	4	42
OG0001339	7	14	2	2	7	2	4	3	1	42
OG0001342	11	4	1	6	5	2	5	5	3	42
OG0001343	2	12	1	2	18	1	2	1	3	42
OG0001345	4	5	1	0	11	9	6	2	4	42
OG0001346	13	11	2	4	0	2	3	4	3	42
OG0001347	11	10	1	3	6	3	3	2	3	42
OG0001348	7	8	1	4	17	1	1	1	2	42
OG0001349	11	5	1	2	17	1	1	1	3	42
OG0001352	9	10	2	1	12	2	2	2	2	42
OG0001353	9	7	1	1	4	3	7	5	5	42
OG0001354	9	8	4	2	9	2	3	3	2	42
OG0001355	7	18	1	3	8	2	1	1	1	42
OG0001356	9	10	2	2	12	2	2	2	1	42
OG0001358	4	13	2	1	7	3	4	7	1	42
OG0001359	8	14	2	3	11	0	1	1	2	42
OG0001360	6	18	1	2	10	1	2	1	1	42
OG0001361	5	12	2	4	10	1	3	3	2	42
OG0001363	6	15	1	5	6	3	1	3	2	42
OG0001365	3	15	3	4	10	1	2	2	2	42
OG0001368	3	13	1	3	12	2	3	2	3	42
OG0001370	13	21	1	1	1	2	1	1	1	42
OG0001375	21	2	1	3	1	7	2	3	1	41
OG0001376	4	6	2	1	3	1	6	9	9	41
OG0001377	7	9	2	5	6	1	6	2	3	41
OG0001378	4	10	1	4	10	2	4	3	3	41
OG0001380	8	7	1	2	6	2	4	6	5	41
OG0001381	8	14	1	1	13	1	1	1	1	41
OG0001382	8	4	2	2	7	3	3	7	5	41
OG0001385	7	7	1	3	3	3	8	5	4	41
OG0001386	8	5	3	4	6	5	2	5	3	41
OG0001388	7	18	1	1	6	4	2	1	1	41
OG0001390	10	13	1	4	3	1	2	5	2	41
OG0001391	12	6	2	4	9	2	1	1	4	41
OG0001392	10	6	1	3	13	1	2	3	2	41
OG0001394	2	23	1	4	2	1	2	3	3	41
OG0001395	11	7	2	1	12	1	2	1	4	41
OG0001396	8	11	3	2	4	1	5	2	5	41
OG0001397	7	15	1	5	7	1	2	2	1	41
OG0001398	4	15	4	6	8	0	2	1	1	41
OG0001399	8	14	1	6	6	2	2	1	1	41
OG0001400	4	14	1	0	9	3	3	4	3	41
OG0001401	8	16	2	0	10	0	1	1	3	41
OG0001402	12	8	1	3	7	3	3	2	2	41
OG0001403	7	14	1	2	7	1	3	3	3	41
OG0001404	5	15	2	3	10	1	1	1	3	41
OG0001408	5	8	3	4	10	2	3	3	3	41
OG0001409	6	11	2	2	13	1	2	2	2	41
OG0001412	8	6	3	6	10	2	2	2	2	41
OG0001413	7	10	5	2	9	1	4	2	1	41
OG0001414	7	11	2	2	3	6	5	3	2	41
OG0001416	4	14	2	1	10	1	2	2	5	41
OG0001417	10	14	2	2	8	1	1	1	2	41
OG0001418	1	11	2	4	4	1	2	4	12	41
OG0001420	6	17	2	3	2	1	6	2	2	41
OG0001421	7	9	1	5	12	1	1	1	4	41
OG0001422	7	16	1	2	8	1	1	3	2	41
OG0001423	14	15	1	1	1	1	3	3	2	41
OG0001424	8	9	3	4	9	2	2	2	2	41
OG0001425	8	15	2	0	12	1	1	2	0	41
OG0001427	8	5	3	0	2	1	3	10	9	41
OG0001428	4	3	1	0	2	5	9	7	10	41
OG0001429	6	13	1	2	11	2	2	2	2	41
OG0001430	2	16	1	2	13	3	2	1	1	41
OG0001431	7	17	1	5	1	1	2	3	4	41
OG0001432	6	12	5	3	10	1	1	1	2	41
OG0001433	6	18	2	2	7	1	1	2	2	41
OG0001434	5	19	1	3	5	3	2	1	2	41
OG0001436	3	9	1	1	23	1	1	1	1	41
OG0001439	4	18	1	2	10	2	2	1	1	41
OG0001440	7	13	1	3	2	2	4	4	5	41
OG0001441	7	7	1	2	18	1	1	2	2	41
OG0001442	9	9	2	1	3	3	4	4	6	41
OG0001443	1	4	10	0	1	5	11	4	5	41
OG0001446	5	13	1	6	10	1	1	2	2	41
OG0001447	12	11	1	3	4	1	3	4	2	41
OG0001448	8	3	1	0	23	1	1	1	3	41
OG0001449	10	6	1	0	4	13	2	3	2	41
OG0001452	9	11	2	3	6	2	2	3	3	41
OG0001453	18	5	2	1	7	1	1	2	4	41
OG0001454	6	15	2	6	5	1	2	2	2	41
OG0001455	4	14	2	2	12	1	2	2	2	41
OG0001457	11	6	2	3	10	2	2	2	3	41
OG0001458	4	14	3	1	12	1	1	3	2	41
OG0001459	6	12	2	3	7	2	2	3	4	41
OG0001461	5	24	1	0	3	1	1	5	1	41
OG0001463	3	17	2	0	8	1	2	4	4	41
OG0001467	4	14	1	3	9	3	2	2	2	40
OG0001469	5	2	2	0	6	0	5	6	14	40
OG0001470	4	16	3	0	6	2	3	3	3	40
OG0001471	6	13	1	1	9	1	2	3	4	40
OG0001472	7	8	2	14	5	1	1	1	1	40
OG0001473	12	8	3	0	3	2	2	4	6	40
OG0001474	3	8	2	4	5	1	7	4	6	40
OG0001475	5	7	2	4	8	4	2	5	3	40
OG0001476	8	10	1	0	4	2	5	5	5	40
OG0001477	7	12	1	0	10	1	4	2	3	40
OG0001479	6	10	3	4	10	0	2	3	2	40
OG0001480	7	11	2	2	6	2	4	4	2	40
OG0001481	11	17	1	0	8	0	1	1	1	40
OG0001482	9	6	2	3	6	2	2	7	3	40
OG0001484	7	9	3	7	8	2	1	1	2	40
OG0001486	7	11	2	2	13	1	1	2	1	40
OG0001487	9	10	1	0	2	2	4	7	5	40
OG0001488	5	10	4	5	8	1	4	2	1	40
OG0001489	5	13	2	6	8	1	2	2	1	40
OG0001490	4	10	1	1	8	3	3	4	6	40
OG0001491	7	9	1	2	7	1	5	4	4	40
OG0001492	6	5	1	3	13	2	3	2	5	40
OG0001493	6	11	2	3	10	1	3	2	2	40
OG0001494	7	9	1	2	15	2	1	2	1	40
OG0001496	10	13	2	0	10	1	1	2	1	40
OG0001497	12	6	3	1	6	1	5	2	4	40
OG0001498	9	7	1	12	5	1	3	1	1	40
OG0001499	5	12	1	6	1	2	2	5	6	40
OG0001501	10	9	1	2	9	2	3	3	1	40
OG0001502	8	7	2	2	6	2	4	4	5	40
OG0001503	8	7	1	2	10	1	5	3	3	40
OG0001504	7	12	2	2	8	1	4	3	1	40
OG0001505	4	5	1	0	24	1	2	1	2	40
OG0001506	9	16	1	4	1	0	1	4	4	40
OG0001508	3	7	1	2	5	3	6	5	8	40
OG0001510	5	15	2	2	10	1	2	1	2	40
OG0001511	10	8	2	5	4	2	2	2	5	40
OG0001512	6	5	2	4	9	2	3	4	5	40
OG0001514	11	10	1	1	11	1	3	1	1	40
OG0001515	8	6	1	6	9	1	2	3	4	40
OG0001517	4	7	3	8	5	1	4	4	4	40
OG0001518	6	12	1	2	14	1	1	2	1	40
OG0001520	3	4	2	1	2	3	9	7	9	40
OG0001521	3	1	2	1	25	1	1	3	3	40
OG0001523	7	11	3	3	3	3	3	4	3	40
OG0001524	11	7	2	5	6	1	4	3	1	40
OG0001525	9	11	1	0	12	0	2	1	4	40
OG0001529	6	17	1	2	9	0	1	3	1	40
OG0001531	6	12	1	1	14	1	1	2	2	40
OG0001532	2	17	1	3	10	2	3	1	1	40
OG0001533	7	12	1	5	4	2	3	3	3	40
OG0001534	7	12	2	0	10	1	1	1	6	40
OG0001535	5	2	1	1	5	2	10	6	8	40
OG0001536	6	2	3	6	3	1	10	4	5	40
OG0001538	8	18	1	3	5	1	1	2	1	40
OG0001539	6	10	1	1	8	8	2	2	2	40
OG0001540	6	15	2	5	6	1	2	2	1	40
OG0001541	8	13	2	0	12	2	1	1	1	40
OG0001542	6	14	1	2	11	2	1	2	1	40
OG0001543	3	8	2	2	11	2	3	2	7	40
OG0001544	8	14	2	0	7	1	1	2	5	40
OG0001545	6	16	2	5	2	1	3	3	2	40
OG0001550	5	22	3	2	1	2	1	2	2	40
OG0001551	10	8	1	0	15	2	1	1	2	40
OG0001553	10	10	4	7	1	1	3	3	1	40
OG0001555	6	14	1	3	11	2	1	1	1	40
OG0001556	5	16	1	5	7	1	2	1	2	40
OG0001557	5	3	1	0	24	2	1	2	2	40
OG0001559	4	14	3	1	9	1	2	2	4	40
OG0001566	10	10	1	1	3	3	1	2	8	39
OG0001567	9	6	2	1	8	5	2	3	3	39
OG0001568	12	3	2	0	9	2	1	3	7	39
OG0001569	3	13	1	2	11	2	1	4	2	39
OG0001570	7	9	2	6	8	1	3	1	2	39
OG0001572	5	10	2	5	7	4	2	2	2	39
OG0001573	5	12	1	4	6	3	3	2	3	39
OG0001574	22	9	1	0	5	2	0	0	0	39
OG0001575	6	12	3	1	10	2	3	1	1	39
OG0001576	20	4	4	1	2	0	3	4	1	39
OG0001577	7	11	1	3	9	1	1	1	5	39
OG0001578	7	14	1	1	7	1	1	1	6	39
OG0001579	5	8	5	0	12	1	2	3	3	39
OG0001581	2	18	1	3	8	1	1	1	4	39
OG0001582	9	13	2	2	9	1	0	2	1	39
OG0001583	10	6	1	2	9	2	3	3	3	39
OG0001584	8	12	1	4	3	1	4	1	5	39
OG0001585	6	9	1	3	10	2	5	1	2	39
OG0001586	6	12	1	3	8	1	2	3	3	39
OG0001587	5	10	3	5	5	4	1	2	4	39
OG0001588	6	11	1	3	6	2	3	4	3	39
OG0001589	3	17	1	2	9	1	3	0	3	39
OG0001590	12	8	1	3	6	2	2	2	3	39
OG0001591	3	15	1	1	8	2	4	2	3	39
OG0001593	7	6	4	2	9	3	3	2	3	39
OG0001594	5	9	1	1	17	1	1	2	2	39
OG0001595	5	10	2	3	6	5	2	4	2	39
OG0001596	5	15	2	2	7	2	3	1	2	39
OG0001597	11	7	2	0	6	2	3	3	5	39
OG0001598	4	13	1	9	8	1	1	1	1	39
OG0001599	6	10	2	2	7	3	1	3	5	39
OG0001601	5	3	1	1	15	2	4	4	4	39
OG0001602	4	14	1	1	13	1	1	1	3	39
OG0001603	11	10	2	6	5	2	1	1	1	39
OG0001605	7	10	1	4	10	1	4	1	1	39
OG0001606	6	15	1	2	10	1	1	2	1	39
OG0001607	5	15	1	2	11	1	1	2	1	39
OG0001608	4	12	1	5	6	2	3	3	3	39
OG0001609	8	5	2	5	5	3	5	3	3	39
OG0001611	12	10	1	1	7	2	1	2	3	39
OG0001612	5	9	1	3	10	2	2	3	4	39
OG0001613	4	7	1	7	14	2	2	1	1	39
OG0001614	4	18	1	3	7	1	1	1	3	39
OG0001615	8	8	4	2	11	1	2	2	1	39
OG0001616	5	14	3	5	7	1	2	1	1	39
OG0001617	5	27	1	1	1	1	1	1	1	39
OG0001618	6	8	3	3	8	1	7	2	1	39
OG0001619	11	11	1	3	6	3	1	1	2	39
OG0001620	4	6	3	4	6	6	2	4	4	39
OG0001621	8	10	1	5	10	1	1	1	2	39
OG0001622	7	10	3	1	9	1	1	1	6	39
OG0001623	10	12	1	4	3	1	4	2	2	39
OG0001624	9	9	2	2	7	3	2	3	2	39
OG0001625	8	5	3	0	17	1	2	1	2	39
OG0001626	5	10	1	2	10	2	5	2	2	39
OG0001627	4	15	1	1	12	2	2	1	1	39
OG0001628	9	4	1	3	12	1	3	3	3	39
OG0001629	9	10	2	3	7	2	2	2	2	39
OG0001630	6	5	1	1	6	12	3	2	3	39
OG0001631	2	21	1	1	10	1	1	1	1	39
OG0001634	5	23	1	1	0	1	3	3	2	39
OG0001635	6	8	6	5	9	0	2	1	2	39
OG0001636	5	23	3	1	1	2	1	1	2	39
OG0001637	6	14	2	3	8	1	3	1	1	39
OG0001638	10	6	1	4	7	3	3	3	2	39
OG0001639	5	8	2	3	11	2	3	2	3	39
OG0001641	6	16	4	4	3	1	2	2	1	39
OG0001643	8	7	2	1	7	3	2	5	4	39
OG0001644	7	3	3	5	14	3	1	1	2	39
OG0001645	3	15	1	1	15	1	1	1	1	39
OG0001646	2	15	2	1	15	1	1	1	1	39
OG0001649	3	13	2	1	15	2	1	1	1	39
OG0001650	7	6	1	1	5	2	4	4	9	39
OG0001651	4	12	1	0	14	1	1	1	5	39
OG0001654	8	11	3	3	10	1	1	1	1	39
OG0001656	4	10	2	2	10	2	4	3	2	39
OG0001657	4	14	2	1	14	1	1	1	1	39
OG0001658	7	18	1	2	6	1	1	2	1	39
OG0001660	8	15	2	2	5	1	2	2	2	39
OG0001661	4	12	2	3	9	1	4	2	2	39
OG0001662	3	28	1	0	4	0	1	1	1	39
OG0001665	3	17	1	2	8	1	1	1	5	39
OG0001666	3	3	10	2	3	8	10	0	0	39
OG0001671	5	9	1	6	9	2	2	1	3	38
OG0001673	4	3	2	8	7	2	5	4	3	38
OG0001674	10	4	1	0	6	6	0	6	5	38
OG0001675	5	4	2	1	9	9	2	2	4	38
OG0001676	7	14	2	1	10	1	1	1	1	38
OG0001678	5	10	1	5	8	2	3	3	1	38
OG0001679	7	3	2	5	6	5	4	3	3	38
OG0001681	4	10	2	8	7	2	1	2	2	38
OG0001682	9	14	1	1	4	0	1	1	7	38
OG0001683	6	9	2	2	7	2	1	4	5	38
OG0001684	4	11	1	2	11	1	1	4	3	38
OG0001687	13	9	2	0	11	1	2	0	0	38
OG0001688	2	20	1	0	4	1	1	5	4	38
OG0001689	14	6	1	2	4	3	4	2	2	38
OG0001691	9	21	1	1	1	2	1	1	1	38
OG0001692	3	13	2	1	11	1	3	2	2	38
OG0001693	14	6	1	0	4	4	1	6	2	38
OG0001694	8	10	1	5	4	4	3	2	1	38
OG0001695	4	11	2	6	9	2	2	1	1	38
OG0001696	7	13	2	1	8	1	2	2	2	38
OG0001697	4	9	2	9	10	1	1	1	1	38
OG0001698	16	2	1	2	3	2	4	5	3	38
OG0001699	11	6	1	3	9	1	2	4	1	38
OG0001700	9	7	1	3	6	1	2	4	5	38
OG0001702	5	8	2	5	5	2	2	3	6	38
OG0001703	5	15	1	1	10	1	1	1	3	38
OG0001704	5	6	4	6	11	1	2	1	2	38
OG0001705	6	6	2	6	6	3	4	2	3	38
OG0001708	7	16	1	1	9	1	1	1	1	38
OG0001710	5	11	3	2	9	2	2	2	2	38
OG0001711	15	11	1	3	4	1	1	1	1	38
OG0001712	8	8	1	5	7	3	2	2	2	38
OG0001713	5	10	1	2	5	4	2	5	4	38
OG0001714	3	13	1	4	8	1	3	2	3	38
OG0001715	3	6	2	3	8	3	3	4	6	38
OG0001716	6	8	2	5	8	3	3	1	2	38
OG0001717	11	9	1	0	3	1	4	6	3	38
OG0001718	2	11	1	3	11	1	1	6	2	38
OG0001719	4	12	2	4	7	1	4	2	2	38
OG0001720	8	6	3	6	0	2	5	4	4	38
OG0001721	7	10	1	2	12	1	1	2	2	38
OG0001722	9	7	2	2	6	1	4	2	5	38
OG0001723	7	21	1	0	1	2	1	2	3	38
OG0001724	5	18	1	6	1	1	1	3	2	38
OG0001726	7	12	2	1	9	2	2	2	1	38
OG0001727	11	6	3	2	5	3	4	3	1	38
OG0001728	3	12	1	2	9	2	3	2	4	38
OG0001729	8	8	1	4	1	5	3	5	3	38
OG0001730	6	11	1	1	13	1	1	2	2	38
OG0001731	15	10	3	2	2	1	1	2	2	38
OG0001732	4	4	1	3	15	1	3	4	3	38
OG0001734	2	10	3	2	16	1	2	1	1	38
OG0001737	6	10	2	2	7	1	1	4	5	38
OG0001738	7	15	4	0	4	1	1	1	5	38
OG0001739	2	18	1	2	7	0	2	3	3	38
OG0001741	6	10	7	1	4	1	3	4	2	38
OG0001742	5	6	5	1	3	2	7	4	5	38
OG0001743	6	13	1	4	7	1	1	3	2	38
OG0001744	8	7	1	6	11	1	2	1	1	38
OG0001745	8	13	1	0	8	1	1	3	3	38
OG0001751	8	9	2	1	6	3	2	3	4	38
OG0001752	1	17	3	1	12	1	1	1	1	38
OG0001754	9	10	1	3	4	1	2	2	6	38
OG0001755	2	17	3	3	8	1	1	1	2	38
OG0001756	4	14	1	5	4	2	2	3	3	38
OG0001758	11	8	1	0	7	2	2	4	3	38
OG0001759	4	18	1	0	4	2	5	2	2	38
OG0001763	6	9	1	2	9	1	2	3	5	38
OG0001764	6	4	6	5	10	1	1	4	1	38
OG0001766	3	11	1	2	15	2	1	2	1	38
OG0001767	4	15	2	2	10	1	1	2	1	38
OG0001768	4	14	1	0	12	1	1	1	4	38
OG0001769	5	1	1	3	20	1	2	4	1	38
OG0001775	7	10	3	2	9	2	1	1	2	37
OG0001776	8	8	1	10	4	2	2	1	1	37
OG0001777	7	11	1	2	4	1	3	4	4	37
OG0001778	10	5	1	3	4	2	4	4	4	37
OG0001781	6	10	1	4	5	1	2	2	6	37
OG0001782	9	15	2	2	4	1	2	1	1	37
OG0001783	9	8	3	1	5	2	2	5	2	37
OG0001785	10	7	1	0	8	2	3	2	4	37
OG0001786	6	8	2	0	10	2	3	2	4	37
OG0001788	9	15	2	2	3	0	1	1	4	37
OG0001789	7	7	1	4	14	1	1	1	1	37
OG0001792	6	7	1	0	6	1	6	3	7	37
OG0001795	7	7	3	2	8	2	3	2	3	37
OG0001797	8	8	2	5	4	3	2	3	2	37
OG0001798	10	4	1	4	7	1	2	3	5	37
OG0001799	11	3	1	2	9	1	1	7	2	37
OG0001800	4	5	1	2	11	1	5	4	4	37
OG0001801	2	15	1	6	6	1	4	1	1	37
OG0001803	9	10	2	0	9	1	1	2	3	37
OG0001804	7	6	1	5	6	1	2	1	8	37
OG0001805	2	13	1	3	12	1	2	2	1	37
OG0001806	8	16	2	3	3	0	2	1	2	37
OG0001807	8	5	1	2	5	1	1	8	6	37
OG0001809	4	8	2	6	7	1	2	2	5	37
OG0001810	6	10	1	2	8	2	3	3	2	37
OG0001812	4	18	4	1	4	1	2	1	2	37
OG0001813	10	9	1	1	5	1	3	4	3	37
OG0001814	4	12	1	3	2	1	2	7	5	37
OG0001815	5	13	1	4	1	1	3	7	2	37
OG0001816	5	8	2	7	8	2	1	2	2	37
OG0001817	6	19	1	2	0	2	3	2	2	37
OG0001818	9	6	1	2	6	3	2	5	3	37
OG0001820	5	15	4	2	5	1	2	2	1	37
OG0001821	4	7	3	2	16	1	2	1	1	37
OG0001823	5	13	1	2	10	0	1	4	1	37
OG0001824	1	16	4	5	4	2	1	2	2	37
OG0001827	3	8	1	7	7	1	2	1	7	37
OG0001828	7	6	3	3	9	1	2	5	1	37
OG0001829	8	12	1	3	6	2	1	2	2	37
OG0001830	11	3	3	4	8	3	2	2	1	37
OG0001831	4	2	2	1	1	3	3	13	8	37
OG0001832	5	10	3	2	11	1	2	1	2	37
OG0001834	7	6	2	4	7	1	2	2	6	37
OG0001835	6	6	3	1	7	1	4	4	5	37
OG0001836	5	13	1	0	9	1	3	2	3	37
OG0001837	5	5	1	1	5	14	2	2	2	37
OG0001838	8	7	2	1	9	0	3	3	4	37
OG0001839	11	10	3	1	2	2	3	4	1	37
OG0001840	9	19	2	1	1	1	1	1	2	37
OG0001841	7	10	1	2	7	1	1	2	6	37
OG0001844	4	14	1	1	5	3	4	3	2	37
OG0001845	6	12	2	2	11	0	1	2	1	37
OG0001847	7	7	2	3	9	2	2	2	3	37
OG0001848	3	13	2	2	5	4	3	3	2	37
OG0001849	3	12	2	3	13	1	1	1	1	37
OG0001850	6	10	2	2	5	2	3	2	5	37
OG0001852	4	8	2	4	9	2	2	2	4	37
OG0001853	9	9	2	1	9	2	2	1	2	37
OG0001854	4	15	1	0	10	1	1	2	3	37
OG0001855	9	10	2	1	5	2	4	2	2	37
OG0001856	6	5	2	3	10	2	3	3	3	37
OG0001857	8	2	1	3	7	1	4	9	2	37
OG0001858	6	6	2	1	7	3	5	4	3	37
OG0001862	6	11	2	2	8	1	4	2	1	37
OG0001864	8	7	1	3	3	4	5	3	3	37
OG0001865	2	15	2	3	5	2	2	4	2	37
OG0001866	5	1	1	3	15	1	2	5	4	37
OG0001868	3	13	2	1	8	2	1	5	2	37
OG0001870	6	6	2	4	12	1	2	3	1	37
OG0001871	7	8	3	4	4	3	2	2	4	37
OG0001872	5	12	1	0	7	1	2	4	5	37
OG0001873	1	14	1	3	11	2	1	1	3	37
OG0001875	6	14	1	3	8	2	1	1	1	37
OG0001876	11	11	1	0	5	1	2	2	4	37
OG0001880	6	6	2	1	6	1	3	7	5	37
OG0001882	11	13	1	1	7	1	1	1	1	37
OG0001883	5	11	5	5	5	2	1	2	1	37
OG0001885	3	12	1	3	1	1	1	4	11	37
OG0001887	4	7	2	1	9	2	3	5	4	37
OG0001888	9	10	1	0	6	3	2	2	4	37
OG0001891	7	11	1	3	9	1	2	2	1	37
OG0001893	6	11	1	1	11	1	2	2	2	37
OG0001894	6	16	4	1	3	1	2	2	2	37
OG0001897	10	11	1	3	2	2	3	2	2	36
OG0001898	7	5	4	6	4	1	3	3	3	36
OG0001900	4	6	1	1	12	3	1	3	5	36
OG0001901	7	9	1	0	14	0	2	1	2	36
OG0001902	6	5	3	4	3	5	4	3	3	36
OG0001904	5	13	1	4	7	1	2	2	1	36
OG0001906	9	11	1	1	8	2	2	1	1	36
OG0001907	6	21	1	2	2	1	1	1	1	36
OG0001908	7	11	3	1	4	4	3	1	2	36
OG0001909	4	7	4	5	4	1	3	6	2	36
OG0001910	8	7	2	1	7	2	2	6	1	36
OG0001911	5	8	1	1	4	3	5	5	4	36
OG0001913	6	9	1	14	2	2	1	0	1	36
OG0001914	6	8	2	7	7	1	1	2	2	36
OG0001915	7	10	1	1	10	1	2	3	1	36
OG0001916	8	3	2	1	17	1	2	1	1	36
OG0001918	7	5	5	3	3	1	5	4	3	36
OG0001919	10	9	3	2	2	2	1	1	6	36
OG0001920	5	15	1	1	6	1	3	2	2	36
OG0001921	12	11	1	1	3	2	1	2	3	36
OG0001922	2	5	3	1	4	1	7	4	9	36
OG0001923	5	13	3	2	8	1	2	1	1	36
OG0001925	5	10	1	3	3	1	4	7	2	36
OG0001926	8	13	2	1	6	1	1	3	1	36
OG0001927	8	8	1	5	5	2	2	3	2	36
OG0001928	7	8	1	0	9	1	3	2	5	36
OG0001929	10	7	1	2	5	3	2	3	3	36
OG0001931	7	8	1	2	7	3	2	2	4	36
OG0001932	6	4	1	0	2	1	9	9	4	36
OG0001934	5	10	1	3	10	1	2	2	2	36
OG0001936	17	2	1	5	7	2	1	0	1	36
OG0001937	3	12	1	1	9	2	3	1	4	36
OG0001938	6	13	2	3	3	1	1	2	5	36
OG0001940	10	8	2	2	7	1	1	4	1	36
OG0001943	9	10	1	2	6	1	2	3	2	36
OG0001944	8	11	1	1	9	1	1	1	3	36
OG0001946	8	6	2	2	6	2	4	2	4	36
OG0001947	5	8	1	2	8	2	3	4	3	36
OG0001948	7	8	1	3	4	3	3	5	2	36
OG0001949	5	12	1	10	2	1	2	1	2	36
OG0001950	4	18	2	1	4	1	2	2	2	36
OG0001951	6	11	1	2	7	1	3	3	2	36
OG0001952	8	12	1	2	8	1	1	2	1	36
OG0001953	6	5	1	3	17	1	1	1	1	36
OG0001955	2	2	1	1	4	1	1	16	8	36
OG0001956	12	2	1	0	15	2	2	1	1	36
OG0001959	7	12	1	3	2	2	4	3	2	36
OG0001960	1	11	1	2	12	1	2	1	5	36
OG0001961	3	8	1	2	7	1	3	1	10	36
OG0001963	5	16	1	3	4	2	3	1	1	36
OG0001964	4	12	2	2	8	2	3	1	2	36
OG0001965	7	10	1	1	10	2	2	2	1	36
OG0001966	7	11	3	5	3	2	1	2	2	36
OG0001967	10	14	1	2	5	1	1	1	1	36
OG0001968	3	18	1	2	7	1	2	1	1	36
OG0001969	9	13	1	1	3	1	2	1	5	36
OG0001970	6	6	1	9	7	2	3	1	1	36
OG0001972	4	11	1	1	12	1	2	3	1	36
OG0001973	11	3	1	4	8	2	2	3	2	36
OG0001974	8	12	1	3	6	1	1	2	2	36
OG0001975	5	14	1	2	4	2	3	3	2	36
OG0001976	4	6	2	3	6	3	1	2	9	36
OG0001979	7	4	2	1	18	0	1	1	2	36
OG0001980	10	7	1	4	8	1	3	1	1	36
OG0001982	2	10	2	3	13	1	1	3	1	36
OG0001983	8	14	1	3	5	3	0	1	1	36
OG0001984	8	7	1	2	6	4	3	1	4	36
OG0001986	1	18	1	1	10	1	1	2	1	36
OG0001988	3	15	3	2	7	1	1	1	3	36
OG0001989	2	19	1	2	4	1	2	3	2	36
OG0001990	6	14	2	0	14	0	0	0	0	36
OG0001992	5	9	3	2	10	1	2	1	3	36
OG0001993	5	13	1	2	10	1	1	2	1	36
OG0001994	3	12	1	3	10	2	1	3	1	36
OG0001998	6	16	1	3	5	1	1	1	2	36
OG0001999	5	10	1	1	9	0	2	2	6	36
OG0002000	12	4	1	4	8	1	1	2	3	36
OG0002001	6	17	2	1	4	1	1	2	2	36
OG0002004	7	14	2	2	1	1	1	2	6	36
OG0002005	4	13	1	1	12	1	1	1	2	36
OG0002006	5	9	1	2	12	2	1	1	3	36
OG0002010	5	7	1	2	4	3	3	4	6	35
OG0002011	7	8	3	2	2	1	4	4	4	35
OG0002013	9	5	2	2	3	3	4	4	3	35
OG0002014	6	12	2	4	4	1	1	1	4	35
OG0002016	4	10	1	1	11	1	1	3	3	35
OG0002017	8	9	1	2	7	1	3	1	3	35
OG0002018	12	1	2	2	12	1	1	1	3	35
OG0002020	3	9	2	1	12	0	3	1	4	35
OG0002024	8	7	1	2	4	3	4	3	3	35
OG0002025	5	5	3	10	4	2	3	1	2	35
OG0002026	5	9	1	1	8	4	2	2	3	35
OG0002027	6	14	1	2	7	1	2	1	1	35
OG0002028	3	17	2	2	7	1	1	1	1	35
OG0002029	3	10	4	6	8	1	1	1	1	35
OG0002030	7	5	3	3	13	1	1	1	1	35
OG0002031	3	4	1	2	2	3	4	1	15	35
OG0002035	2	14	1	1	13	1	1	1	1	35
OG0002036	2	8	2	2	4	4	3	4	6	35
OG0002038	6	4	2	1	4	1	5	5	7	35
OG0002039	4	10	1	1	15	1	1	1	1	35
OG0002041	9	9	4	5	7	0	0	1	0	35
OG0002042	2	8	1	6	13	2	1	1	1	35
OG0002043	3	13	2	1	9	2	2	1	2	35
OG0002045	8	9	2	3	8	1	1	2	1	35
OG0002046	6	2	1	1	2	1	9	5	8	35
OG0002051	5	7	3	2	3	3	5	3	4	35
OG0002053	9	12	1	1	4	1	2	3	2	35
OG0002054	7	10	1	4	6	2	3	1	1	35
OG0002056	5	11	2	3	4	5	2	2	1	35
OG0002058	10	10	1	0	8	2	2	1	1	35
OG0002060	7	6	1	2	6	2	2	3	6	35
OG0002061	7	9	2	2	8	1	1	2	3	35
OG0002064	9	3	1	1	6	4	2	4	5	35
OG0002065	5	8	4	2	12	1	1	1	1	35
OG0002066	7	10	2	3	5	1	3	2	2	35
OG0002067	14	8	2	2	1	3	2	1	2	35
OG0002068	5	14	1	1	10	1	1	1	1	35
OG0002069	1	13	1	3	13	1	1	1	1	35
OG0002071	9	5	1	0	16	1	1	1	1	35
OG0002074	6	20	1	3	1	1	1	1	1	35
OG0002075	7	12	1	1	9	2	1	1	1	35
OG0002076	4	8	3	5	7	2	2	2	2	35
OG0002077	13	5	2	0	8	2	1	2	2	35
OG0002078	6	10	1	2	6	2	2	3	3	35
OG0002079	5	14	1	7	3	1	1	1	2	35
OG0002080	6	10	1	1	6	2	2	2	5	35
OG0002081	2	24	1	0	3	1	1	2	1	35
OG0002083	10	7	1	0	3	2	6	3	3	35
OG0002084	5	9	3	1	4	3	0	5	5	35
OG0002085	6	10	2	1	8	1	2	3	2	35
OG0002087	4	9	2	3	5	4	4	2	2	35
OG0002089	11	5	1	0	3	1	3	7	4	35
OG0002091	6	11	2	3	6	1	3	1	2	35
OG0002092	8	6	2	2	5	1	4	4	3	35
OG0002093	6	15	1	1	1	1	5	2	3	35
OG0002094	8	4	1	6	4	4	3	3	2	35
OG0002095	6	2	1	1	17	1	2	3	2	35
OG0002096	7	12	3	2	4	1	1	2	3	35
OG0002097	4	10	1	3	5	2	3	3	4	35
OG0002098	8	9	1	1	11	1	1	1	2	35
OG0002099	3	3	1	7	13	2	4	1	1	35
OG0002100	5	10	1	2	7	2	3	2	3	35
OG0002101	5	10	2	0	12	1	2	2	1	35
OG0002102	6	2	1	2	18	1	1	1	3	35
OG0002103	3	14	2	4	5	1	1	3	2	35
OG0002104	4	6	4	4	7	3	2	2	3	35
OG0002105	4	9	2	1	8	4	3	3	1	35
OG0002107	8	13	1	0	8	2	1	1	1	35
OG0002108	1	9	2	1	16	2	1	2	1	35
OG0002109	5	9	1	1	3	10	2	2	2	35
OG0002110	9	8	3	4	7	1	1	1	1	35
OG0002111	5	12	1	2	6	3	2	2	2	35
OG0002112	5	5	1	2	16	1	2	1	2	35
OG0002113	5	11	1	1	10	4	1	1	1	35
OG0002114	9	2	1	2	7	2	4	6	2	35
OG0002115	10	6	1	1	8	2	3	2	2	35
OG0002116	4	7	2	3	5	6	4	2	2	35
OG0002118	4	16	1	0	6	1	2	3	2	35
OG0002119	6	5	1	0	0	2	4	6	11	35
OG0002121	7	9	1	1	8	1	2	2	4	35
OG0002122	7	3	1	2	12	1	1	2	6	35
OG0002123	5	8	3	1	12	0	2	3	1	35
OG0002126	3	14	2	3	6	2	2	2	1	35
OG0002127	5	13	2	1	8	1	1	1	3	35
OG0002128	6	12	1	3	6	1	1	3	2	35
OG0002129	2	13	2	2	8	1	2	2	3	35
OG0002130	5	7	3	3	9	2	3	1	2	35
OG0002131	3	14	2	1	9	1	2	1	2	35
OG0002132	2	7	2	7	1	0	7	6	3	35
OG0002133	5	9	2	2	5	1	3	3	5	35
OG0002134	1	14	1	0	6	8	3	0	2	35
OG0002135	6	13	1	3	7	1	2	1	1	35
OG0002136	2	2	1	0	0	1	4	14	11	35
OG0002139	8	6	2	3	8	1	1	2	4	35
OG0002140	7	13	2	6	0	2	2	2	1	35
OG0002144	4	7	1	1	15	1	3	1	2	35
OG0002145	5	16	1	1	7	1	2	1	1	35
OG0002147	6	11	2	2	5	1	2	2	4	35
OG0002148	6	16	1	4	4	1	1	1	1	35
OG0002149	7	8	1	2	9	1	3	2	2	35
OG0002151	4	13	2	0	11	2	1	1	1	35
OG0002152	12	2	1	1	11	2	1	3	2	35
OG0002153	5	14	1	6	6	1	1	0	1	35
OG0002156	6	1	1	1	15	2	4	2	3	35
OG0002158	5	20	1	1	3	1	1	1	2	35
OG0002160	7	14	1	1	4	1	1	2	3	34
OG0002161	5	12	2	1	6	2	2	2	2	34
OG0002165	8	10	2	1	8	1	1	1	2	34
OG0002166	11	6	1	0	5	1	4	3	3	34
OG0002167	10	1	1	5	7	1	3	2	4	34
OG0002168	8	2	6	0	3	1	7	2	5	34
OG0002169	8	9	1	1	8	1	1	2	3	34
OG0002170	5	7	1	0	9	1	3	4	4	34
OG0002171	9	11	2	1	6	1	2	1	1	34
OG0002172	3	12	3	2	5	2	2	2	3	34
OG0002173	7	14	1	3	3	1	1	3	1	34
OG0002174	3	12	1	1	12	1	2	1	1	34
OG0002178	8	4	1	4	10	1	2	2	2	34
OG0002180	7	6	2	2	8	1	4	2	2	34
OG0002181	5	8	3	0	7	2	3	3	3	34
OG0002182	10	8	5	1	1	1	4	2	2	34
OG0002183	8	5	2	5	3	1	3	3	4	34
OG0002185	10	4	1	2	7	1	2	4	3	34
OG0002186	7	11	1	2	4	1	3	2	3	34
OG0002187	14	3	1	3	4	0	3	4	2	34
OG0002188	5	7	1	2	7	3	4	1	4	34
OG0002189	6	13	1	2	4	1	1	2	4	34
OG0002190	9	3	3	2	4	2	3	2	6	34
OG0002191	8	15	1	3	4	0	1	1	1	34
OG0002192	3	14	1	2	10	1	1	1	1	34
OG0002193	3	12	2	1	7	1	3	3	2	34
OG0002195	4	12	1	0	2	2	2	2	9	34
OG0002196	7	18	1	0	1	1	1	4	1	34
OG0002197	12	1	10	1	0	3	2	3	2	34
OG0002198	10	5	1	4	9	1	1	2	1	34
OG0002199	12	5	1	5	5	2	2	1	1	34
OG0002201	5	5	1	0	11	2	3	5	2	34
OG0002202	2	11	1	2	9	1	1	5	2	34
OG0002205	3	15	3	1	0	2	2	5	3	34
OG0002206	9	5	2	2	7	2	1	2	4	34
OG0002208	3	11	1	3	5	2	5	2	2	34
OG0002209	4	10	1	4	9	1	2	2	1	34
OG0002211	8	10	2	0	7	1	2	2	2	34
OG0002212	4	7	3	5	6	3	2	2	2	34
OG0002214	7	2	2	3	9	2	2	3	4	34
OG0002215	5	9	1	1	4	2	4	3	5	34
OG0002216	6	2	7	7	3	2	5	1	1	34
OG0002217	7	13	1	2	6	1	1	1	2	34
OG0002218	10	10	1	0	4	1	2	3	3	34
OG0002221	2	12	1	2	9	1	2	1	4	34
OG0002223	5	13	3	2	7	1	1	1	1	34
OG0002224	7	5	2	2	12	2	2	1	1	34
OG0002225	4	5	2	2	11	1	2	3	4	34
OG0002226	6	11	1	2	4	2	2	3	3	34
OG0002227	3	4	1	2	2	6	4	6	6	34
OG0002228	8	2	1	3	10	1	2	3	4	34
OG0002229	6	3	3	6	6	1	1	2	6	34
OG0002231	6	6	2	3	3	1	5	4	4	34
OG0002232	3	13	2	2	10	1	1	1	1	34
OG0002233	9	7	2	2	10	1	1	1	1	34
OG0002234	6	10	1	0	8	3	1	2	3	34
OG0002239	8	11	1	0	8	1	3	1	1	34
OG0002240	18	4	1	1	6	1	1	1	1	34
OG0002241	12	5	7	0	3	1	2	3	1	34
OG0002242	8	7	1	1	6	2	3	2	4	34
OG0002243	8	5	3	0	12	1	2	1	2	34
OG0002245	7	1	1	3	10	4	4	2	2	34
OG0002246	11	7	1	2	3	3	0	4	3	34
OG0002248	10	6	3	4	5	1	1	2	2	34
OG0002249	4	7	2	2	5	1	6	3	4	34
OG0002254	5	5	1	0	1	1	4	6	11	34
OG0002256	5	13	1	1	10	1	1	1	1	34
OG0002257	3	10	1	2	15	1	0	1	1	34
OG0002258	3	3	2	2	4	2	4	7	7	34
OG0002259	5	11	2	1	11	1	1	1	1	34
OG0002260	3	10	1	2	11	1	2	1	3	34
OG0002262	5	20	2	1	0	1	1	2	2	34
OG0002263	7	12	3	3	2	1	1	3	2	34
OG0002264	7	9	2	5	6	2	1	2	0	34
OG0002265	3	2	1	10	4	3	5	3	3	34
OG0002266	5	10	2	3	3	1	2	6	2	34
OG0002268	4	10	1	2	12	1	1	2	1	34
OG0002270	3	16	2	0	9	1	1	1	1	34
OG0002271	3	9	2	4	11	1	1	1	2	34
OG0002272	2	12	1	1	9	1	2	1	5	34
OG0002273	5	7	1	3	6	2	6	2	2	34
OG0002274	12	9	1	3	2	1	2	2	2	34
OG0002275	4	19	1	3	1	1	1	2	2	34
OG0002277	8	14	3	2	2	1	1	1	2	34
OG0002278	5	8	2	3	6	3	3	2	2	34
OG0002279	4	6	1	4	11	3	1	1	3	34
OG0002280	7	7	1	0	3	2	1	4	9	34
OG0002281	8	8	1	1	8	1	2	2	3	34
OG0002283	2	14	1	1	9	1	1	2	3	34
OG0002284	2	16	1	2	8	2	1	1	1	34
OG0002286	2	1	2	3	18	1	1	1	5	34
OG0002287	5	17	1	3	4	1	1	1	1	34
OG0002288	2	15	1	0	12	1	1	1	1	34
OG0002289	5	4	1	2	9	4	3	3	3	34
OG0002292	9	9	3	2	7	1	1	1	1	34
OG0002293	5	12	1	1	11	1	1	1	1	34
OG0002295	2	10	4	6	9	1	1	0	1	34
OG0002296	2	23	4	0	1	1	1	1	1	34
OG0002297	7	14	1	3	1	1	3	2	2	34
OG0002299	3	15	2	2	4	1	1	2	4	34
OG0002302	7	10	3	5	3	1	2	1	1	33
OG0002303	5	8	3	3	8	1	1	2	2	33
OG0002304	2	12	1	1	13	1	1	0	2	33
OG0002308	4	9	6	1	7	2	2	1	1	33
OG0002310	7	5	3	2	5	1	4	2	4	33
OG0002312	8	5	3	2	10	1	2	1	1	33
OG0002313	4	12	2	2	6	0	2	2	3	33
OG0002314	7	4	6	3	8	1	2	1	1	33
OG0002315	6	11	1	4	6	1	1	1	2	33
OG0002316	8	4	1	0	5	2	3	2	8	33
OG0002317	3	7	1	2	10	2	3	2	3	33
OG0002319	3	10	3	3	5	3	3	1	2	33
OG0002322	16	1	6	1	1	3	3	1	1	33
OG0002323	10	8	1	3	7	0	0	1	3	33
OG0002324	7	6	3	1	7	2	4	1	2	33
OG0002325	5	6	1	2	10	1	1	4	3	33
OG0002326	9	11	1	1	7	1	1	1	1	33
OG0002328	7	8	1	3	2	1	3	5	3	33
OG0002329	4	3	1	1	4	11	5	2	2	33
OG0002330	4	11	1	0	11	1	1	2	2	33
OG0002332	8	6	2	2	5	1	2	3	4	33
OG0002333	3	9	3	1	11	1	1	3	1	33
OG0002334	6	9	1	2	8	1	2	1	3	33
OG0002335	3	11	3	1	10	1	2	1	1	33
OG0002336	6	8	1	1	3	2	4	5	3	33
OG0002337	5	9	1	1	11	1	1	3	1	33
OG0002338	1	6	1	3	16	1	1	3	1	33
OG0002339	6	11	1	2	3	2	2	3	3	33
OG0002340	6	4	3	11	2	1	1	3	2	33
OG0002341	1	1	2	3	22	1	1	1	1	33
OG0002342	4	8	1	3	8	3	2	2	2	33
OG0002343	5	12	1	2	10	1	0	1	1	33
OG0002344	11	9	1	2	5	1	1	1	2	33
OG0002345	6	2	1	4	6	2	1	2	9	33
OG0002346	9	11	1	2	5	1	1	1	2	33
OG0002347	5	9	1	1	5	1	4	5	2	33
OG0002349	8	4	2	5	7	2	1	2	2	33
OG0002350	9	8	1	1	3	1	3	3	4	33
OG0002352	7	5	4	2	7	1	2	3	2	33
OG0002353	6	10	1	2	7	1	3	1	2	33
OG0002354	5	8	1	0	1	1	5	7	5	33
OG0002355	5	6	3	0	4	1	3	7	4	33
OG0002356	6	7	2	3	6	1	2	3	3	33
OG0002357	5	5	1	2	3	3	5	5	4	33
OG0002358	15	8	1	1	1	2	2	2	1	33
OG0002360	5	4	1	1	6	9	1	3	3	33
OG0002361	6	12	2	1	7	2	1	1	1	33
OG0002362	5	13	1	0	9	1	2	1	1	33
OG0002364	3	10	2	4	7	1	2	3	1	33
OG0002366	7	10	1	3	3	2	2	2	3	33
OG0002367	3	15	3	0	6	2	1	1	2	33
OG0002368	7	11	1	2	5	1	2	2	2	33
OG0002371	9	4	1	5	3	1	5	1	4	33
OG0002372	6	10	2	2	5	1	3	2	2	33
OG0002374	7	7	2	1	4	3	3	3	3	33
OG0002375	5	8	1	1	8	2	1	4	3	33
OG0002376	5	9	2	9	0	1	1	2	4	33
OG0002377	2	1	1	1	2	21	1	3	1	33
OG0002378	5	8	1	1	6	3	3	2	4	33
OG0002379	2	9	1	1	11	1	1	5	2	33
OG0002380	6	8	2	4	4	2	1	3	3	33
OG0002381	8	7	2	2	3	2	3	3	3	33
OG0002382	6	6	1	0	4	3	3	4	6	33
OG0002384	4	3	1	3	2	5	6	4	5	33
OG0002385	4	11	1	1	11	1	1	2	1	33
OG0002386	7	11	1	2	7	1	1	2	1	33
OG0002387	6	4	4	2	4	2	4	4	3	33
OG0002388	9	9	2	1	4	2	3	2	1	33
OG0002389	9	2	4	2	9	2	2	1	2	33
OG0002390	5	11	1	1	12	1	0	1	1	33
OG0002391	3	4	6	2	3	2	6	2	5	33
OG0002392	6	9	1	4	3	1	2	4	3	33
OG0002393	13	4	2	2	8	1	1	1	1	33
OG0002395	3	13	1	0	8	2	3	1	2	33
OG0002396	5	7	2	3	4	2	3	3	4	33
OG0002397	8	5	1	2	2	2	5	3	5	33
OG0002399	6	2	2	4	4	3	4	5	3	33
OG0002401	6	9	3	2	8	1	1	2	1	33
OG0002402	4	10	5	1	6	1	2	3	1	33
OG0002403	7	13	1	0	6	1	1	2	2	33
OG0002404	4	5	1	9	6	2	2	1	3	33
OG0002405	5	6	2	2	8	1	3	3	3	33
OG0002406	2	3	1	0	19	1	3	2	2	33
OG0002407	6	11	3	1	5	1	2	2	2	33
OG0002408	8	6	1	3	4	2	4	2	3	33
OG0002410	5	6	2	5	6	3	4	1	1	33
OG0002411	3	17	1	0	5	2	1	3	1	33
OG0002412	6	19	1	2	1	1	1	1	1	33
OG0002413	2	8	1	2	4	2	4	5	5	33
OG0002414	2	10	1	2	7	1	3	3	4	33
OG0002415	5	10	1	1	7	1	2	2	4	33
OG0002416	7	5	2	2	7	2	2	2	4	33
OG0002417	4	8	1	4	12	1	1	1	1	33
OG0002418	8	10	1	5	1	1	5	1	1	33
OG0002419	9	6	1	3	7	2	1	2	2	33
OG0002420	5	10	1	3	9	1	1	1	2	33
OG0002422	3	13	1	1	10	1	2	1	1	33
OG0002423	5	9	1	0	10	0	2	3	3	33
OG0002424	4	15	1	3	6	1	1	1	1	33
OG0002426	3	14	2	2	7	2	1	1	1	33
OG0002427	7	14	2	3	3	1	1	1	1	33
OG0002428	8	8	2	2	3	4	2	2	2	33
OG0002429	6	10	1	0	6	2	3	2	3	33
OG0002430	8	9	3	3	4	2	1	1	2	33
OG0002431	4	2	1	4	17	1	1	2	1	33
OG0002432	13	5	1	3	7	0	2	1	1	33
OG0002434	5	8	4	1	9	2	1	1	2	33
OG0002435	7	4	4	6	5	1	2	2	2	33
OG0002436	7	9	1	1	10	2	0	1	2	33
OG0002439	2	13	1	0	13	1	1	1	1	33
OG0002442	7	6	2	7	5	2	2	1	1	33
OG0002443	7	16	1	2	2	1	1	2	1	33
OG0002445	3	6	2	6	9	1	2	1	3	33
OG0002446	6	10	1	2	8	1	2	1	2	33
OG0002447	2	5	3	1	10	2	3	2	5	33
OG0002449	6	4	1	2	5	2	3	7	3	33
OG0002450	9	10	2	4	4	0	1	2	1	33
OG0002455	2	9	1	2	13	1	0	1	4	33
OG0002456	7	11	2	1	2	2	3	3	2	33
OG0002457	6	10	1	3	7	2	2	1	1	33
OG0002458	6	13	1	1	4	2	1	1	4	33
OG0002460	2	17	1	0	8	1	2	1	1	33
OG0002461	5	10	4	4	4	1	3	1	1	33
OG0002463	5	4	1	2	7	2	3	6	3	33
OG0002464	2	9	1	1	16	1	1	1	1	33
OG0002465	5	12	2	1	3	1	0	6	3	33
OG0002467	7	9	1	2	1	1	1	6	5	33
OG0002470	1	2	1	0	4	1	11	9	4	33
OG0002471	3	11	1	1	10	1	2	1	3	33
OG0002472	5	9	2	7	2	1	1	3	3	33
OG0002473	5	8	8	3	1	1	2	2	3	33
OG0002478	7	6	1	5	5	2	3	1	2	32
OG0002480	8	4	1	2	11	2	1	1	2	32
OG0002481	5	8	2	2	6	2	2	2	3	32
OG0002483	8	9	2	1	5	1	2	2	2	32
OG0002484	4	2	3	4	8	2	4	2	3	32
OG0002485	4	7	1	6	9	2	1	1	1	32
OG0002486	4	6	1	3	5	2	2	3	6	32
OG0002487	3	11	1	3	5	2	2	2	3	32
OG0002488	6	6	1	5	7	1	2	2	2	32
OG0002489	3	10	2	2	4	2	3	4	2	32
OG0002491	6	8	2	3	6	2	1	2	2	32
OG0002492	7	8	2	2	8	1	2	1	1	32
OG0002493	3	8	2	3	7	3	2	2	2	32
OG0002494	6	18	1	2	1	1	1	1	1	32
OG0002497	3	7	2	0	16	1	1	1	1	32
OG0002498	4	4	1	0	1	3	6	5	8	32
OG0002499	2	14	1	0	6	1	1	5	2	32
OG0002500	2	13	2	0	9	0	2	3	1	32
OG0002501	6	12	1	2	5	1	2	2	1	32
OG0002503	4	2	1	4	10	2	4	3	2	32
OG0002504	9	11	1	0	6	1	1	2	1	32
OG0002505	10	7	1	1	8	0	1	2	2	32
OG0002506	9	9	3	1	5	4	1	0	0	32
OG0002507	5	1	1	2	4	2	1	2	14	32
OG0002509	7	4	1	4	9	2	2	1	2	32
OG0002510	9	2	4	3	9	1	1	2	1	32
OG0002511	2	13	1	5	2	1	2	4	2	32
OG0002514	6	11	2	1	8	1	1	1	1	32
OG0002515	5	11	1	2	8	1	2	1	1	32
OG0002516	9	11	2	2	1	1	2	3	1	32
OG0002517	4	5	1	0	3	1	3	8	7	32
OG0002519	6	6	1	0	3	3	5	4	4	32
OG0002520	5	2	1	1	4	1	4	6	8	32
OG0002521	6	11	1	0	4	0	3	3	4	32
OG0002522	9	3	1	1	6	2	3	2	5	32
OG0002525	4	3	2	2	5	1	5	6	4	32
OG0002526	7	1	2	3	3	2	5	5	4	32
OG0002527	3	16	1	1	6	2	1	1	1	32
OG0002530	12	7	1	0	2	1	1	5	3	32
OG0002531	3	6	4	6	4	3	2	2	2	32
OG0002532	7	7	1	1	3	3	1	6	3	32
OG0002536	5	9	3	0	6	2	3	2	2	32
OG0002537	5	10	1	2	8	1	0	1	4	32
OG0002539	7	5	1	7	5	1	3	2	1	32
OG0002543	6	2	1	0	13	1	2	6	1	32
OG0002545	6	4	3	2	2	1	4	5	5	32
OG0002546	9	4	2	7	5	1	1	2	1	32
OG0002550	8	7	2	2	8	0	1	3	1	32
OG0002551	6	10	1	1	3	1	4	3	3	32
OG0002554	3	11	1	1	6	1	3	2	4	32
OG0002555	5	7	3	0	2	1	5	4	5	32
OG0002556	5	20	1	1	1	1	1	1	1	32
OG0002557	5	4	4	3	2	3	3	3	5	32
OG0002558	5	9	1	3	4	1	2	2	5	32
OG0002560	3	13	2	2	7	1	2	1	1	32
OG0002561	1	5	2	2	11	0	3	6	2	32
OG0002564	6	6	2	3	4	2	2	2	5	32
OG0002565	3	11	2	2	9	1	2	1	1	32
OG0002567	9	3	1	2	10	2	1	2	2	32
OG0002568	7	5	2	2	3	1	3	4	5	32
OG0002572	7	6	1	4	6	1	1	4	2	32
OG0002573	7	6	1	3	9	1	1	2	2	32
OG0002575	5	10	1	3	2	2	3	2	4	32
OG0002578	5	11	2	4	5	1	1	2	1	32
OG0002579	5	4	2	0	1	2	7	4	7	32
OG0002580	5	4	3	2	12	1	2	1	2	32
OG0002581	6	15	1	2	1	2	1	1	3	32
OG0002582	5	9	1	2	8	0	1	4	2	32
OG0002583	3	3	14	3	6	0	1	1	1	32
OG0002587	7	7	1	3	6	2	2	2	2	32
OG0002588	4	8	3	1	5	2	3	3	3	32
OG0002589	6	7	1	2	5	1	4	3	3	32
OG0002590	14	7	3	2	1	1	1	2	1	32
OG0002591	8	8	1	1	4	1	2	3	4	32
OG0002592	3	9	1	1	10	1	1	3	3	32
OG0002593	2	12	1	3	4	3	1	3	3	32
OG0002594	1	6	1	2	1	1	3	6	11	32
OG0002595	4	7	1	1	7	1	3	4	4	32
OG0002596	9	11	1	3	1	1	2	1	3	32
OG0002597	7	8	1	2	8	1	0	3	2	32
OG0002599	3	10	1	2	8	2	1	1	4	32
OG0002600	5	11	1	4	6	0	2	1	2	32
OG0002602	6	8	1	3	6	1	2	4	1	32
OG0002603	5	7	2	2	5	2	2	4	3	32
OG0002605	9	9	1	6	1	1	2	1	2	32
OG0002606	5	11	2	1	9	1	1	1	1	32
OG0002607	5	10	3	2	3	0	5	2	2	32
OG0002608	5	4	1	4	1	3	4	3	7	32
[truncated: 4,817 more rows]

## Sheet: Table S5
Table S5. Statistics of orthologous gene set between MTP and nine grass species
	MTP vs
	B73	Mo17	Mexicana	Tripsacum	sorghum	Setaria	Panicum	Oropetiium thomaeum	Brachypodium	Oryza
1-1	3122	3070	2892	2688	3489	3669	3476	3987	2668	3340
1--many	4430	4398	3760	1809	1853	1521	1701	460	2195	1698
many--1	989	1028	1050	1517	2905	3256	3046	3839	2468	3094
many--many	1396	1249	1121	1089	1662	1579	1822	459	2431	2030

## Sheet: Table S6
Table S6. Summary statistics of RNA sequencing data
Sample name	Raw Reads	Clean Reads	Clean Bases	Error(%)	Q20(%)	Q30(%)	GC Content(%)	Mapped rate
L_0_1	37738855	36900882	11.07G	0.02	98.81	96.34	50.82	0.8338
L_0_2	45659323	44598877	13.38G	0.02	98.87	96.52	50.38	0.8347
L_0_3	37934260	37089533	11.13G	0.02	98.83	96.45	54.03	0.8016
R_0_1	38613869	37646618	11.29G	0.02	98.86	96.56	52.16	0.7339
R_0_2	39627733	38542227	11.56G	0.02	98.83	96.49	52.73	0.7183
R_0_3	37860287	37085115	11.13G	0.02	98.57	95.82	53.42	0.7049
L_100_1	39066454	38213677	11.46G	0.02	98.59	95.78	49.57	0.8533
L_100_2	41902438	40849572	12.25G	0.02	98.68	96.11	53.28	0.8186
L_100_3	39853053	38597749	11.58G	0.02	98.62	95.92	49.9	0.8459
R_100_1	38097778	36574672	10.97G	0.02	98.7	96.18	52.54	0.7578
R_100_2	37801539	36746103	11.02G	0.02	98.7	96.17	52.22	0.7523
R_100_3	38691791	37697267	11.31G	0.02	98.53	95.73	52.44	0.7529
L_200_1	43156692	41626134	12.49G	0.02	98.6	95.91	53.04	0.8135
L_200_2	39731053	38845109	11.65G	0.02	98.7	96.13	49.56	0.8433
L_200_3	38285822	37514300	11.25G	0.02	98.6	95.86	50.94	0.8333
R_200_1	38422576	37464876	11.24G	0.02	98.61	95.97	53.15	0.7529
R_200_2	38471829	37455120	11.24G	0.02	98.58	95.89	50.93	0.7708
R_200_3	38122162	37214594	11.16G	0.02	98.67	96.1	51.75	0.7713
L_300_1	39713201	38638648	11.59G	0.02	98.5	95.63	50.37	0.8352
L_300_2	43517214	42079182	12.62G	0.02	98.68	96.1	50.09	0.8358
L_300_3	39192131	37460355	11.24G	0.02	98.66	96.03	50.49	0.8209
R_300_1	41431360	39854525	11.96G	0.02	98.71	96.23	51.76	0.7647
R_300_2	38524601	37505011	11.25G	0.02	98.41	95.44	51.65	0.7696
R_300_3	39497698	38734189	11.62G	0.02	98.6	95.88	50.3	0.7749
L_400_1	42573294	41460656	12.44G	0.02	98.73	96.24	53.6	0.7977
L_400_2	42303486	41372127	12.41G	0.02	98.5	95.58	51.02	0.8254
L_400_3	38258516	37473202	11.24G	0.02	98.63	95.82	51.22	0.8105
R_400_1	38336263	37632760	11.29G	0.02	98.59	95.82	49.47	0.7848
R_400_2	38453979	37444622	11.23G	0.02	98.53	95.73	49.5	0.778
R_400_3	39656002	38871515	11.66G	0.02	98.67	96.06	50.11	0.6863
Average	3.96832e+07	3.86396e+07		0.02	98.652	96.0163	51.4147	0.78923

## Sheet: Table S7
Table S7. Comparison of copy numbers of gene families in MTP that are involved in salt-saline tolerance with other species
Gene Family	No. of genes						Gene ratio
	A. thaliana (AT)a	O. sativa (OS)a	B. distachyon (BD)a	A. splendens (AS)a	MTP		AS/Osa	AS/Bda	MTP/AS
SOS	8	7	9	16	58		2.29	1.78	3.625
KEA	6	4	5	9	62		2.25	1.8	6.88889
CHX	27	17	15	24	9		1.41	1.6	0.375
HKT1/HAK	1	7	6	8	346		1.14	1.33	43.25
CNGC	20	16	16	29	28		1.81	1.81	0.965517
TPK	6	3	4	6	-		2	1.5	-
Ppa	6	8	7	16	40		2	2.29	2.5
AHA	21	21	16	34	515		1.62	2.13	15.1471
ACA	18	15	20	28	91		1.87	1.4	3.25
ECA	26	19	23	38	5		2	1.65	0.131579
CAX	6	6	6	11	61		1.83	1.83	5.54545
AVP	3	7	5	16	196		2.29	3.2	12.25
GLR	20	21	18	26	84		1.24	1.44	3.23077
CCC	1	2	3	3	-		1.5	1	-
CIPK	26	34	30	60	600		1.76	2	10
CDPK	26	33	29	47	117		1.42	1.62	2.48936
Average	-	-	-	-	-		1.77	1.77	7.83204
note: a indicate the data published by Ren et al., 2022
note: - indicate the missing data

## Sheet: Table S8
Table S8. Expression patterns of genes in MTP that are involved in salt-saline tolerance
Salt tolerant genes	Thaliana_id	MTP_id	L_100vsL_0	L_200vsL_0	L_300vsL_0	L_400vsL_0	R_100vsR_0	R_200vsR_0	R_300vsR_0	R_400vsR_0	L_0vsR_0	L_100vsR_100	L_200vsR_200	L_300vsR_300	L_400vsR_400
ACA	AT1G27770.1	i3_LQ_MTP1_c27008-f1p21-3673	0	0	0	0	0	0	0	0	0	0	0	-0.67347	0
ACA	AT1G27770.1	i2_LQ_MTP1_c95152-f1p0-2907	0	0	0	0	0	0	0	0	0	0	-0.89539	0	0
ACA	AT1G27770.1	i3_LQ_MTP1_c9169-f1p11-3752	0	0	0	0	-1.165	0	0	0	0	0	0	0	0
ACA	AT1G08065.1	i1_LQ_MTP1_c22881-f1p3-1233	0	0	0	0	0	0	0	0	0	0	5.3131	0	0
ACA	AT1G27770.1	i3_LQ_MTP1_c42728-f1p15-3861	0	0	0	0	0	0	0	0	0	0	0	-1.8874	0
ACA	AT1G08065.1	i1_LQ_MTP1_c25376-f1p3-1375	0	0	0	0	0	0	0	0	0	0	5.6467	0	0
ACA	AT1G27770.1	i2_LQ_MTP1_c62479-f1p0-2678	0	0	0	0	0	0	0	0	0	0	0	0	-1.2611
ACA	AT1G27770.1	i4_LQ_MTP1_c5867-f1p12-4315	0	0	0	0	0	0	0	0	-0.96621	-1.1871	0	0	0
ACA	AT1G27770.1	i3_LQ_MTP1_c28980-f1p3-3888	0	0	0	0	0	0	0	0	-1.023	-0.71513	0	0	0
ACA	AT3G21180.1	i4_LQ_MTP1_c5716-f1p0-4479	0	0	0	0	0	0	0	0	-5.7698	-3.106	0	0	0
ACA	AT3G21180.1	i4_LQ_MTP1_c9386-f1p7-4277	0	0	0	0.79216	0	0	0	0	-1.1214	-1.0495	0	0	0
ACA	AT3G21180.1	i4_LQ_MTP1_c5490-f1p16-4617	0	0	0	0	0	0	-1.9538	-1.7642	0	-1.3203	0	0	0
ACA	AT1G27770.1	i3_LQ_MTP1_c28835-f1p8-3573	0	0	0	0	0	0	0	0	0.65901	0.56005	0	0.63654	0
ACA	AT1G27770.1	i3_LQ_MTP1_c30862-f1p0-3902	0	0	0	0	0	0	0	0.55591	1.2738	1.1561	0.77432	0	0
ACA	AT1G27770.1	i4_LQ_MTP1_c4531-f1p9-4628	0	0	0	0	0	0	0	0	1.3088	1.1689	0.72754	0.4894	0
ACA	AT3G21180.1	i4_LQ_MTP1_c4393-f1p0-4917	0	0	0.80444	0	0	0	0	-0.95627	-1.0506	-0.95142	0	0	0
ACA	AT1G08065.1	i1_LQ_MTP1_c14544-f1p3-1336	0	0	0	0	0	-1.5801	0	0	0	-2.3658	0	-1.3009	-2.0536
ACA	AT1G27770.1	i4_LQ_MTP1_c3704-f1p0-4224	0	0	0	0	0	0	0	0	-0.97996	-1.3322	0	-0.75955	-1.2597
ACA	AT1G27770.1	i3_LQ_MTP1_c45419-f1p0-3722	0	0	0	-0.82987	0	0	0	0	1.2548	0.87666	0.65024	0	0
ACA	AT4G29900.1	i4_LQ_MTP1_c7390-f1p0-4909	0	0	0	0.55713	0	0	0	0	0	0	0.59479	0.73628	0.80492
ACA	AT1G27770.1	i4_LQ_MTP1_c9766-f1p3-4605	0	0	0	0	0	0	0	0	-1.054	-1.1996	-1.2739	-1.5826	-0.96155
ACA	AT1G27770.1	i3_HQ_MTP1_c18958-f2p0-4040	0	0	0.8562	1.0532	0	0	0	0	-1.313	-1.3664	-0.86491	0	0
ACA	AT1G08065.1	i1_HQ_MTP1_c36040-f2p3-1418	0	0	-1.5058	-1.5522	0	-4.2222	0	0	0	2.6221	5.3386	0	0
ACA	AT1G27770.1	i3_LQ_MTP1_c40236-f1p4-3836	0	0	0	0	0	0	0	0	-0.7248	-0.7138	-0.50445	-0.77788	-1.0015
ACA	AT1G27770.1	i4_LQ_MTP1_c202-f6p0-4259	0	0	0	0	0	0	0	0	-0.77313	-0.63033	-0.85574	-1.0572	-0.65193
ACA	AT1G27770.1	i4_LQ_MTP1_c802-f2p7-4181	0	0	0	0	0	0	0	0	-0.82832	-0.7879	-0.89502	-1.2195	-1.1419
ACA	AT1G27770.1	i4_LQ_MTP1_c12145-f2p1-4153	0	0	0	0	0	0	0	0	1.3999	1.3458	1.6283	1.3735	1.9549
ACA	AT1G08065.1	i1_LQ_MTP1_c39309-f1p1-1386	0	0	0	-3.3138	0	0	0	0	9.6748	10.379	7.1	8.6184	5.7451
ACA	AT1G08065.1	i1_LQ_MTP1_c74863-f1p1-1232	0	0	0	-3.1181	0	0	0	0	8.704	9.1738	9.7831	9.4656	6.6084
ACA	AT1G27770.1	i4_HQ_MTP1_c572-f2p0-4195	0	0	1.4661	1.1362	0	0	0	0	-4.606	-4.4774	-4.0265	-3.2333	-3.1114
ACA	AT1G27770.1	i3_HQ_MTP1_c42676-f2p0-3889	0	0	0	1.0105	0	-0.50795	0	0	-3.7877	-4.0311	-3.3027	-3.3854	-2.4245
ACA	AT3G21180.1	i4_LQ_MTP1_c4717-f1p0-4433	0	0	0	0	0	-1.513	-1.1881	-1.7506	-4.8024	-4.973	-3.6683	-3.6029	-2.176
AHA	AT1G17260.1	i3_LQ_MTP1_c10011-f1p10-3745	0	0	0	0	0	0	0	0	0	0	0	0	-1.5139
AHA	AT1G17260.1	i3_HQ_MTP1_c52774-f19p0-3430	0	0	0	0	0	0	0	0	0	0	0	-0.64711	0
AHA	AT1G17260.1	i3_HQ_MTP1_c30920-f2p3-3795	0	0	0	0	0	0	0	0	0	0	-1.271	0	0
AHA	AT1G17260.1	i3_LQ_MTP1_c19975-f1p13-3575	0	0	0	0	0	0	0	0	0	-4.4147	0	0	0
AHA	AT1G17260.1	i3_LQ_MTP1_c3106-f1p4-4012	0	0	0	1.0548	0	0	0	0	0	0	0	0	0
AHA	AT1G17260.1	i3_LQ_MTP1_c21188-f1p3-3774	0	0	0	0	0	0	0	1.4048	0	0	0	0	0
AHA	AT1G17260.1	i4_LQ_MTP1_c2660-f1p5-4204	0	0	0	0	0	0	-1.685	0	0	0	0	0	0
AHA	AT1G17260.1	i3_HQ_MTP1_c1467-f3p0-3594	0	0	0	0	0	0	0	0	0	0	3.5643	0	0
AHA	AT1G17260.1	i4_LQ_MTP1_c2862-f1p25-4244	0	0	0	0	0	0	0	0	0	0	0	0	-0.6033
AHA	AT1G17260.1	i2_LQ_MTP1_c78577-f1p0-2985	0	0	0	2.591	0	0	0	0	0	0	0	0	0
AHA	AT1G17260.1	i2_LQ_MTP1_c22987-f1p5-2941	0	0	0	-2.1168	0	0	0	0	0	0	0	0	0
AHA	AT1G17260.1	i4_LQ_MTP1_c1184-f1p0-4560	0	0	0	0	0	0	0	-1.1168	0	0	0	0	0
AHA	AT1G17260.1	i1_LQ_MTP1_c21744-f1p190-1702	0	0	0	0	0	0	0	0	0	0	-4.991	0	0
AHA	AT1G17260.1	i3_LQ_MTP1_c42609-f1p18-3611	0	0	0	0	0	0	0	-2.6727	0	0	0	0	0
AHA	AT1G80660.1	i3_LQ_MTP1_c44546-f1p13-3375	0	0	0	0	0	0	0	0	0	3.026	0	0	0
AHA	AT1G17260.1	i5_LQ_MTP1_c241-f1p0-5328	0	0	0	-0.80428	0	0	0	0	0	0	0	0	0
AHA	AT1G17260.1	i3_LQ_MTP1_c37388-f1p0-3499	0	0	0	0	0	0	0	0	0	0	0	0	3.6737
AHA	AT1G17260.1	i3_LQ_MTP1_c37710-f1p5-3458	0	0	0	-1.4998	0	0	0	0	0	0	0	0	0
AHA	AT1G17260.1	i3_LQ_MTP1_c47795-f1p4-3431	0	0	0	0	0	0	0	0	-2.8216	0	0	0	0
AHA	AT1G17260.1	i3_LQ_MTP1_c43218-f1p5-3347	0	1.9997	0	0	0	0	0	0	0	0	0	0	0
AHA	AT1G17260.1	i3_LQ_MTP1_c29969-f1p18-3806	0	0	0	0	0	0	0	0	0	0	0	0	2.4526
AHA	AT1G17260.1	i6_LQ_MTP1_c551-f1p0-6706	0	0	0	0	0	0	0	0	0	1.7325	0	0	0
AHA	AT1G17260.1	i4_LQ_MTP1_c6247-f1p9-4242	0	0	0	0	0	0	0	0	0	0.61871	0	0	0
AHA	AT1G17260.1	i3_LQ_MTP1_c30942-f1p13-3768	0	0	0	0	0	0	0	0	0	0	0	2.0811	0
AHA	AT1G17260.1	i3_HQ_MTP1_c36349-f2p3-3927	0	0	0	0	0	0	0	0	0	-0.83365	0	0	0
AHA	AT1G17260.1	i3_LQ_MTP1_c6589-f1p9-3177	0	0	0	0	0	0	0	0	0	0	-5.2386	0	0
AHA	AT1G17260.1	i3_LQ_MTP1_c31222-f1p0-3603	0	0	0	0	0	0	0	0	0	0	0	0	0.60281
AHA	AT1G17260.1	i4_LQ_MTP1_c4411-f1p0-4487	0	0	0	0	0	0	0	0	0	0	1.4504	0	0
AHA	AT1G17260.1	i3_LQ_MTP1_c20821-f2p12-3363	0	0	0	0	0	0	0	0	0	0	3.6012	0	0
AHA	AT1G17260.1	i3_LQ_MTP1_c21999-f1p14-3098	0	0	0	0	0	0	0	0	3.0999	3.0328	0	0	0
AHA	AT1G17260.1	i3_LQ_MTP1_c47914-f1p0-3774	0	0	0	1.2611	0	0	0	0	0	0	0	0	1.8121
AHA	AT1G17260.1	i3_LQ_MTP1_c9649-f1p0-3545	0	0	0	0	0	0	0	0	0	0	0	-3.2771	-2.8756
AHA	AT1G17260.1	i3_LQ_MTP1_c5877-f1p0-3174	0	0	0	0	0	0	0	0	0.81856	0	0.88558	0	0
AHA	AT1G17260.1	i3_HQ_MTP1_c12112-f2p11-3266	0	0	0	0	0	0	0	1.543	1.2985	0	0	0	0
AHA	AT1G17260.1	i1_LQ_MTP1_c106632-f1p6-1860	0	0	0	0	0	0	0	0	0	0	-0.60923	-0.65566	0
AHA	AT1G17260.1	i3_LQ_MTP1_c43350-f1p29-3244	0	0	0	-3.3878	0	0	0	0	0	0	0	0	-2.9783
AHA	AT1G17260.1	i3_LQ_MTP1_c54172-f1p1-3434	0	0	0	-1.7079	0	0	0	0	0	0	0	0	-1.0422
AHA	AT1G17260.1	i3_HQ_MTP1_c52377-f12p0-3745	0	0	0	0	0	0	0	-1.3654	0	0	0	0	1.4731
AHA	AT1G17260.1	i3_LQ_MTP1_c19920-f1p1-3657	0	0	4.4436	0	0	0	0	0	-4.3928	0	0	0	0
AHA	AT1G17260.1	i3_LQ_MTP1_c32009-f1p0-3217	0	0	0	0	0	0	0	0	1.7277	0	1.3406	0	0
AHA	AT3G42640.1	i3_LQ_MTP1_c28945-f1p2-3147	0	0	-1.4433	-1.2635	0	0	0	0	0	0	0	0	0
AHA	AT1G17260.1	i4_LQ_MTP1_c6919-f1p2-4418	0	0	0	-1.0997	0	0	0	0	0.80641	0	0	0	0
AHA	AT1G17260.1	i3_HQ_MTP1_c1395-f2p10-3942	0	0	0.46771	0	0	0	0.57745	0	0	0	0	0	0
AHA	AT1G17260.1	i3_LQ_MTP1_c20644-f1p15-3665	0	0	0	0	0	0	0	0	0	0	0	1.6874	2.1945
AHA	AT1G17260.1	i3_HQ_MTP1_c36228-f3p0-3637	0	0	-0.78481	0	0	0	-1.3653	0	0	0	0	0	0
AHA	AT1G17260.1	i2_LQ_MTP1_c35183-f1p21-2986	0	-3.4839	0	0	0	0	0	0	0	0	-3.3363	0	0
AHA	AT1G17260.1	i1_LQ_MTP1_c109542-f1p166-1730	0	0	0	0	-2.8715	0	0	0	0	0	0	0	-2.5211
AHA	AT1G17260.1	i2_LQ_MTP1_c94498-f1p2-2946	0	0	1.207	0	0	0	0	0	-1.4593	0	0	0	0
AHA	AT1G80660.1	i3_LQ_MTP1_c26084-f1p1-3454	0	0	0	-1.4583	0	0	0	0	0	0	0	0	-2.3473
AHA	AT1G17260.1	i3_LQ_MTP1_c40988-f1p0-3349	0	0	0	-1.6056	0	0	0	0	2.7857	0	1.5583	0	0
AHA	AT1G17260.1	i3_LQ_MTP1_c14087-f1p0-3341	0	0	0	0	0	0	0	0	1.9038	0	2.9961	0	4.8321
AHA	AT1G17260.1	i3_LQ_MTP1_c6077-f1p12-3702	0	0	0	0	0	0	0	0	0	-3.8002	-3.0677	0	-1.6662
AHA	AT1G17260.1	i3_LQ_MTP1_c11599-f1p9-3453	0	0	0	0	0	0	0	-2.0566	-3.6269	-6.5034	0	0	0
AHA	AT1G17260.1	i3_LQ_MTP1_c20987-f1p0-3515	0	0	0	3.2379	0	0	0	0	-3.292	0	-2.4225	0	0
AHA	AT3G60330.1	i2_HQ_MTP1_c25042-f2p4-2923	0	0	-1.055	-1.322	0	0	0	0	0	0	-0.7612	0	0
AHA	AT1G17260.1	i2_LQ_MTP1_c46774-f1p0-2733	0	0	0.70363	0	0	0	0	0	0	0	0	1.1748	0.96126
AHA	AT1G17260.1	i4_LQ_MTP1_c9896-f1p0-4067	0	0	0	0	0	0	-3.9352	-4.5702	-4.5191	0	0	0	0
AHA	AT1G17260.1	i3_LQ_MTP1_c30648-f1p0-3595	0	0	0	0	0	0	2.8892	0	0	0	-6.3788	-6.4989	0
AHA	AT1G17260.1	i3_LQ_MTP1_c31551-f1p0-3367	0	0	0.97764	1.8103	0	0	0	0	-1.001	0	0	0	0
AHA	AT1G17260.1	i3_LQ_MTP1_c27720-f1p0-4027	0	0	0	0	0	0	0	-1.0716	0	0	0	0.82308	1.2202
AHA	AT1G17260.1	i3_LQ_MTP1_c9578-f1p0-3905	0	0	0	0	0	0	0	0	0	-1.6336	0	-1.6113	-2.5029
AHA	AT1G17260.1	i3_LQ_MTP1_c7120-f1p3-3446	0	1.2611	0	1.6517	0	0	0	0	0	0	0	0	1.1174
AHA	AT1G17260.1	i2_LQ_MTP1_c6850-f1p23-2829	0	0	0	0	0	0	0	0	0	1.46	0	1.2134	1.531
AHA	AT1G17260.1	i3_HQ_MTP1_c57800-f2p0-3417	0	0	0	0	0	0	0	0	0	0	-1.0007	-0.91517	-0.65571
AHA	AT1G17260.1	i2_LQ_MTP1_c93899-f1p0-2596	0	0	0	0	0	0	0	0	5.0562	5.4283	0	3.3541	0
AHA	AT1G17260.1	i3_LQ_MTP1_c53993-f1p1-3561	0	0	0	0	0	0	0	-1.3887	0	-0.9034	0	0	1.505
AHA	AT1G17260.1	i3_LQ_MTP1_c41188-f1p0-3406	0	0	0	0	0	-2.225	-3.3078	0	-3.3114	0	0	0	0
AHA	AT1G17260.1	i3_HQ_MTP1_c9623-f2p0-3514	0	0	0	0	0	-2.8419	0	0	-2.1369	-4.6321	0	0	0
AHA	AT1G17260.1	i4_LQ_MTP1_c2766-f1p11-4857	0	0	0	0	0	0	1.5771	0	0	0	1.268	-1.4955	0
AHA	AT1G17260.1	i1_LQ_MTP1_c87138-f1p26-1607	0	0	0	0	0	0	0	0	0	1.4563	1.9143	1.4099	0
AHA	AT1G17260.1	i3_LQ_MTP1_c23380-f1p9-3060	0	0	0	2.0499	0	0	0	1.1068	0	0	-1.9005	0	0
AHA	AT1G17260.1	i3_LQ_MTP1_c13102-f1p5-3543	0	0	0	0	0	0	0	0	0	-1.1072	-1.1917	-1.2265	0
AHA	AT1G17260.1	i4_LQ_MTP1_c6613-f1p0-4816	0	0	0	0	0	0	-1.0842	-1.5621	0	0	0	0	0.95885
AHA	AT1G17260.1	i4_LQ_MTP1_c10052-f1p0-4107	0	0	0	0	0	0	2.8761	3.5485	0	0	0	0	-4.9235
AHA	AT1G17260.1	i3_LQ_MTP1_c36835-f1p1-3707	0	0.79571	0	0	0	0	0	0	0	0	1.098	1.659	1.4248
AHA	AT1G17260.1	i3_LQ_MTP1_c12279-f1p9-3147	0	0	0	0	0	0	1.2863	1.4334	0	0	0	-1.3782	-1.2999
AHA	AT1G17260.1	i4_LQ_MTP1_c4487-f1p23-4356	0	0	0	-0.83477	0	0	0	-0.65555	0.54211	0.79454	0	0	0
AHA	AT1G17260.1	i3_LQ_MTP1_c38277-f1p2-3581	0	0	0	0	0	0	-2.4792	-1.7671	0	0	0	1.6888	1.6716
AHA	AT1G17260.1	i3_LQ_MTP1_c54998-f1p2-3561	0	0	0	1.4663	0	1.2139	2.7703	1.6404	0	0	0	0	0
AHA	AT1G17260.1	i2_LQ_MTP1_c62424-f1p0-2790	0	0	-0.88516	0	0	0	0	-0.64533	0	0	-1.4853	-1.2862	0
AHA	AT1G17260.1	i3_LQ_MTP1_c15392-f1p1-3680	0	0	0	0	0	0	0	0	-0.95044	-1.2554	-1.6319	-1.5881	0
AHA	AT1G17260.1	i3_LQ_MTP1_c43466-f1p1-3669	0	0.81378	1.1018	1.8009	0	0	0	0	-1.2108	0	0	0	0
AHA	AT1G17260.1	i5_LQ_MTP1_c3136-f1p3-6049	0	0	-0.84911	-1.0379	0	0	0	0	0.68544	0.86922	0	0	0
AHA	AT1G17260.1	i3_HQ_MTP1_c20526-f2p0-3400	0	0	0	2.4753	0	0	0	0	-1.1164	-1.9446	-2.2486	0	0
AHA	AT1G17260.1	i3_HQ_MTP1_c619-f8p0-3252	0	0	0	0	0	0	0	0	-0.70959	0	-0.57649	-0.80555	-0.72741
AHA	AT1G17260.1	i3_LQ_MTP1_c37332-f1p0-3301	0	0	0	1.1415	0	0	0	0	-0.91666	-1.5463	-1.2095	0	0
AHA	AT1G17260.1	i3_LQ_MTP1_c11340-f1p6-3473	0	0	0	-1.1235	0	0	0	0	2.0903	2.6073	2.186	0	0
AHA	AT1G17260.1	i3_HQ_MTP1_c23787-f2p0-3639	0	0	0	0	0	0	0	0	0	1.1291	1.4318	1.515	2.8552
AHA	AT1G17260.1	i2_LQ_MTP1_c45097-f1p0-2552	0	0	0.92697	1.3217	0	0	0	0	0	-0.79706	0	0	0.54627
AHA	AT1G17260.1	i3_LQ_MTP1_c7247-f1p0-3574	-0.8196	0	0	0.96984	0	0	0	0	0	-1.2498	-0.81238	0	0
AHA	AT1G17260.1	i2_LQ_MTP1_c133936-f1p0-2646	0	0	0	0	0	0	-1.9305	-3.5159	-3.2596	-4.4753	0	0	0
AHA	AT1G17260.1	i4_HQ_MTP1_c775-f2p0-4230	0	0	0	0	0	0	-1.1385	-1.0962	0	-1.205	-1.2925	0	0
AHA	AT1G17260.1	i3_LQ_MTP1_c25944-f1p3-3083	0	0	0	2.455	0	0	0	0	-2.7475	-2.6681	0	-2.5649	0
AHA	AT1G17260.1	i4_LQ_MTP1_c1494-f1p9-4124	0	0	0	0	0	0	-1.0475	-0.95699	0	0	0	0.91992	1.1678
AHA	AT1G17260.1	i3_LQ_MTP1_c30864-f1p0-3905	0	0	0	0.67518	0	0	0	-0.66823	0	-0.58762	0	0	0.83609
AHA	AT1G17260.1	i3_LQ_MTP1_c37424-f1p3-3827	0	-0.88136	0	-1.2045	0	0	0	0	1.5055	1.0553	0	1.5677	0
AHA	AT1G17260.1	i3_HQ_MTP1_c12658-f2p4-3520	0	0	0	1.4602	0	0	0.70834	1.3977	0	-0.99346	-1.1879	0	0
AHA	AT1G17260.1	i4_LQ_MTP1_c4505-f1p0-4065	0	0	0.50449	0.77711	0	0	0	0	-0.92433	-0.73973	0	-0.50616	0
AHA	AT1G17260.1	i5_LQ_MTP1_c2393-f1p2-5499	0	0	0	0	0	0	-0.72091	-1.518	-0.70982	-0.97125	0	0	0.90011
AHA	AT1G17260.1	i3_HQ_MTP1_c5755-f4p0-3841	0	0	0	0	0	0	0	-0.99115	-0.88818	-1.0439	-1.5963	-0.6069	0
AHA	AT1G17260.1	i3_HQ_MTP1_c935-f5p0-3548	0	0	0	0	0	0	0	0	1.0201	1.1149	1.1694	1.2214	0.83962
AHA	AT1G17260.1	i1_LQ_MTP1_c51208-f1p90-1885	0	0	0	0	0	0	0	0	5.9757	4.1014	5.2495	7.0433	5.8156
AHA	AT1G17260.1	i3_LQ_MTP1_c41401-f1p5-3660	0	-1.4161	0	2.1944	0	0	0	0	-1.4691	-2.3433	-2.9993	0	0
AHA	AT2G07560.1	i2_LQ_MTP1_c57144-f1p7-2149	0	0	0	0	0	0	0	0	1.0974	1.2431	1.6504	0.84416	1.0264
AHA	AT1G17260.1	i3_HQ_MTP1_c34836-f6p31-3435	0	0	-0.69583	-1.2459	0	0	-0.93637	-1.0823	0	0.38763	0	0	0
AHA	AT1G17260.1	i3_LQ_MTP1_c44599-f1p2-3587	0	0	0	1.1182	0	0	0	-1.54	0	-0.77827	-0.75882	0	2.34
AHA	AT1G17260.1	i3_LQ_MTP1_c41441-f1p3-3150	0	0	0	0	0	0	0	0	1.073	1.3712	1.4226	1.4345	1.596
AHA	AT1G17260.1	i2_LQ_MTP1_c116051-f1p0-2744	0	0	0	0	0	0	1.087	1.0744	0	0	-1.0851	-1.7962	-2.513
AHA	AT1G17260.1	i3_HQ_MTP1_c1604-f4p0-3464	0	-0.53871	-0.51299	0	0	0	-1.6308	-1.4304	0	0	0	1.1357	1.1327
AHA	AT1G17260.1	i3_LQ_MTP1_c12973-f1p128-3404	0	0	0	1.4024	0	0	0.75653	1.4805	0	-0.72286	-0.94835	0	-0.68886
AHA	AT1G17260.1	i3_LQ_MTP1_c24309-f1p5-3467	0	0	0	-1.0018	-0.99112	-1.4664	-1.2593	-1.3234	0	0	1.098	0	0
AHA	AT1G17260.1	i2_LQ_MTP1_c89725-f1p0-2739	0	0	-1.2784	-1.5862	0	0	-1.5362	0	1.5726	1.3263	0	1.8106	0
AHA	AT1G17260.1	i3_LQ_MTP1_c5422-f1p0-3257	0	0	0	-0.91787	0	0	1.7214	1.7473	0	0	-0.8316	-2.0507	-2.4458
AHA	AT1G17260.1	i3_LQ_MTP1_c14015-f1p4-3215	-1.2998	0	0	1.7083	0	0	0	0	-1.8704	-2.6677	-2.437	-1.7248	0
AHA	AT1G17260.1	i3_HQ_MTP1_c7596-f2p3-3254	0	0	-0.90677	0	0	0	0	1.5402	1.1411	0.8652	0	-0.5111	-1.0605
AHA	AT1G17260.1	i3_HQ_MTP1_c52568-f22p2-3464	0	0	1.9558	2.9682	0	0	0	0	-3.0863	-3.595	-1.7297	-1.2034	0
AHA	AT1G17260.1	i3_HQ_MTP1_c57850-f8p16-3068	0	2.3355	2.1875	2.5276	0	2.1118	2.1493	0	0	-1.787	0	0	0
AHA	AT1G17260.1	i3_LQ_MTP1_c26781-f1p0-3250	0	2.3337	2.4589	2.5319	0	0	0	0	0	0	1.7395	1.4964	2.6548
AHA	AT1G17260.1	i3_LQ_MTP1_c48375-f1p7-3154	0	0	0	-1.3546	0	0	0	0	1.9682	1.4466	1.364	1.1356	0.7735
AHA	AT1G17260.1	i3_HQ_MTP1_c57869-f93p4-3463	-0.57616	-1.0193	0	1.4022	0	0	0	0	-0.78969	-1.5234	-1.9297	0	0
AHA	AT1G17260.1	i2_LQ_MTP1_c76954-f1p8-2869	0	0	-0.78547	0	0	0	-0.97891	-1.4868	0.70408	0	0	0.87657	1.6702
AHA	AT1G17260.1	i3_HQ_MTP1_c1479-f3p1-3730	0	0	1.5133	2.1044	1.0036	1.2049	2.1853	0	0	0	0	0	1.7201
AHA	AT1G17260.1	i3_LQ_MTP1_c23464-f1p0-3640	0	0	3.9242	4.5134	0	0	-2.7772	-2.8974	-5.014	0	-2.5028	0	0
AHA	AT1G17260.1	i3_HQ_MTP1_c17947-f5p0-3536	0	0	0.98322	1.1772	0	0	0	-1.2016	-2.3116	-2.0598	-1.8789	-0.79637	0
AHA	AT1G17260.1	i3_LQ_MTP1_c13298-f1p25-3459	0	0	1.2208	1.4077	0	0	0	-1.0076	-2.4073	-2.4004	-1.8532	-0.82831	0
AHA	AT1G17260.1	i3_HQ_MTP1_c4872-f3p14-3220	0	0.64886	0	0	0	0	-3.5624	0	6.389	5.5934	6.7288	9.9309	9.3997
AHA	AT1G17260.1	i3_LQ_MTP1_c28946-f1p1-3485	0	0	0	0	0	-1.7029	-1.0129	-1.4702	-3.7792	-2.7833	0	-1.4415	-1.0618
AHA	AT1G17260.1	i2_LQ_MTP1_c4130-f1p1-2822	0	0	0	0	0	-2.0782	-2.1733	-3.7481	-4.0529	-5.1726	-2.081	-3.125	0
AHA	AT1G17260.1	i3_LQ_MTP1_c13043-f1p0-3643	0	0	0	-0.62289	0	-1.0485	-3.4506	-3.7342	-2.8946	-2.4685	-1.8446	0	0
AHA	AT1G17260.1	i2_LQ_MTP1_c22297-f1p9-2459	0	0	0	3.0227	0	0	-4.5269	-5.2986	-5.7514	-5.436	-5.9736	0	2.5025
AHA	AT1G17260.1	i1_LQ_MTP1_c105052-f1p15-1980	0	0	0	0	-0.9537	-1.1842	-1.377	-1.9541	-3.4211	-2.932	-2.6537	0	0
AHA	AT1G17260.1	i3_HQ_MTP1_c21873-f2p0-3402	0	0	0	0.79611	0	-0.68759	-0.88409	0	-2.3285	-2.5908	-1.4541	0	-1.024
AHA	AT1G17260.1	i3_LQ_MTP1_c11898-f1p0-3629	0	0	1.1113	1.0304	0	0	0	-1.0649	-2.5489	-2.2902	-2.0699	-1.0973	0
AHA	AT1G17260.1	i2_LQ_MTP1_c17450-f1p0-2045	0	0	-1.0916	-1.5481	0	0	-1.8212	0	1.6265	1.8469	1.2697	2.3381	0
AHA	AT1G17260.1	i3_HQ_MTP1_c894-f4p0-3186	0	0	0	-0.72601	0	0.82187	1.1869	0	4.6387	4.0904	3.8223	3.0961	3.24
AHA	AT1G17260.1	i3_LQ_MTP1_c49275-f1p0-3390	0	0	0	3.7206	0	-3.5746	-1.9221	-3.0248	-8.0697	-5.8035	-2.9675	-3.1854	0
AHA	AT1G17260.1	i3_LQ_MTP1_c27603-f1p5-3874	0	-1.166	-1.2213	-1.466	0	0	0.83352	1.2949	0	0	-1.2339	-1.8798	-2.5988
AHA	AT1G17260.1	i3_LQ_MTP1_c44002-f1p0-3511	0	0	2.7206	3.4529	0	0	-3.7656	-5.4722	-6.1269	-5.5942	-4.7233	0	2.7981
AHA	AT1G17260.1	i2_LQ_MTP1_c89857-f1p8-2512	0	0	-0.84475	-1.2899	0	0	0	0.90334	4.6827	4.3852	3.7031	3.4834	2.4549
AHA	AT1G17260.1	i3_LQ_MTP1_c9640-f1p6-3566	0	0	-1.2918	-1.3969	0	-0.61156	-1.2724	0	1.3637	1.2928	1.5343	1.3314	0
AHA	AT1G17260.1	i2_HQ_MTP1_c45611-f3p0-2696	0	0	0	0	-0.88782	-1.0555	-2.2703	-2.7811	-4.1484	-3.1773	-2.8037	-2.9719	-2.0795
AHA	AT1G17260.1	i3_LQ_MTP1_c21031-f1p3-3613	0	0	0	0	-0.84428	-1.5969	-4.111	-4.6776	-6.4352	-6.0683	-5.0142	-3.4382	-1.6128
AHA	AT1G17260.1	i3_LQ_MTP1_c32299-f1p0-3401	0	0	0.72054	1.0659	0	0	-0.9464	-1.1345	-3.1996	-2.6399	-2.5721	-1.5537	-1.0364
AHA	AT1G17260.1	i3_LQ_MTP1_c42042-f1p0-3287	0	0	0	2.03	0	-3.4223	-2.219	-2.9758	-6.2818	-7.4026	-3.8131	-2.9978	-1.3022
AHA	AT1G17260.1	i3_LQ_MTP1_c21864-f2p3-3464	0	0	0.98615	1.3933	0	0	-1.0548	-1.078	-3.8899	-3.2199	-2.9516	-1.869	-1.4553
AKT	AT2G26650.1	i1_LQ_MTP1_c53638-f1p1-1522	0	0	0	0	0	0	0	0	0	0	0	0	2.3577
AKT	AT4G32500.1	i1_LQ_MTP1_c35023-f1p11-1713	0	0	0	0	0	0	0	0	0	0	0	-3.4434	0
AKT	AT2G26650.1	i3_LQ_MTP1_c36757-f1p15-3027	0	0	0	0	0	0	0	0	0	0	0	3.9967	0
AKT	AT2G26650.1	i2_LQ_MTP1_c30702-f1p0-2391	0	0	0	0	0	0	-4.83	0	0	0	0	0	0
AKT	AT2G26650.1	i2_LQ_MTP1_c43719-f1p7-2303	0	0	0	0	0	0	0	0	0	0	0	-1.3753	0
AKT	AT2G26650.1	i1_LQ_MTP1_c129012-f1p2-1895	0	0	0	-2.9196	0	0	0	0	0	0	0	0	0
AKT	AT2G26650.1	i2_HQ_MTP1_c42182-f4p0-2846	0	0	0	0	0	0	0	0	-0.65127	0	0	0	0
AKT	AT4G18290.1	i2_LQ_MTP1_c30222-f1p0-2875	0	0	0	0	0	0	0	0	0	0	5.4933	0	0
AKT	AT2G26650.1	i2_LQ_MTP1_c70080-f1p36-2291	0	0	0	0	0	0	0	0	0	0	0	2.1255	0
AKT	AT2G26650.1	i2_LQ_MTP1_c60149-f1p0-2749	0	0	0	0	0	0	0	0	0	-1.0738	0	0	0
AKT	AT4G18290.1	i2_LQ_MTP1_c43193-f1p1-2910	0	0	0	0	0	0	0	0	0	0	5.0393	0	0
AKT	AT2G26650.1	i3_LQ_MTP1_c23145-f1p2-3559	0	0	0	0	0	0	0	0	0	0	0	-3.9765	0
AKT	AT4G22200.1	i2_LQ_MTP1_c30090-f1p12-2782	0	0	0	0	0	0	0	0	0	0	0	4.7498	5.0257
AKT	AT2G26650.1	i2_HQ_MTP1_c69585-f5p4-2731	0	0	0	0	0	0	0	0	0	0	0	-0.57096	-1.0442
AKT	AT2G26650.1	i1_HQ_MTP1_c2296-f7p7-1948	0	0	-1.2067	0	0	0	0	0	0	0	0	-1.681	0
AKT	AT2G26650.1	i3_LQ_MTP1_c33790-f1p2-3080	0	0	0	-3.0134	0	0	0	0	0	0	2.7563	0	0
AKT	AT2G26650.1	i3_LQ_MTP1_c44509-f1p0-3117	0	0	0	0	0	0	0	0	0	0	-0.90419	0	-1.118
AKT	AT2G26650.1	i2_LQ_MTP1_c53680-f2p13-2774	0	0	-0.75097	-0.67584	0	0	0	0	0	0	0	0	0
AKT	AT2G26650.1	i2_HQ_MTP1_c4766-f3p0-2946	0	0	0	0	-5.9106	0	0	0	0	0	0	-5.3246	0
AKT	AT2G26650.1	i2_LQ_MTP1_c29746-f1p0-2713	0	0	0	0	0	0	0	0	-0.89214	0	-1.1703	0	0
AKT	AT2G26650.1	i5_HQ_MTP1_c126-f2p0-5411	0	0	0	0	0	0	0	0.57058	0	0	0.59285	0	0
AKT	AT2G26650.1	i2_LQ_MTP1_c20536-f1p0-2385	0	0	0	0	0	0	-0.78151	-0.75068	0	0	0	0	0
AKT	AT2G26650.1	i5_LQ_MTP1_c1548-f1p2-5396	0	0	1.7159	0	0	0	0	0	0	0	1.4788	0	0
AKT	AT2G26650.1	i2_LQ_MTP1_c25492-f2p7-2723	5.8229	0	0	0	0	0	0	0	0	2.7953	0	0	0
AKT	AT2G26650.1	i2_HQ_MTP1_c35341-f11p3-2801	0	0	0	0	0	0	0	0	0	0	0	-0.61253	-0.78933
AKT	AT4G18290.1	i3_LQ_MTP1_c47311-f1p0-3328	0	0	0	0	0	0	0	0	-0.86278	-0.90104	0	0	0
AKT	AT2G26650.1	i3_LQ_MTP1_c15125-f1p5-3204	0	0	0	0	0	0	0	0	0	0	0	-0.78791	-1.59
AKT	AT2G26650.1	i2_LQ_MTP1_c60076-f1p59-2302	0	0	0	1.0771	0	0	0	0	0	0	0	0	0.91368
AKT	AT2G26650.1	i1_LQ_MTP1_c4238-f1p18-1827	0	0	0	-2.053	0	0	0	0	3.9892	0	0	0	0
AKT	AT2G26650.1	i3_LQ_MTP1_c38465-f1p5-3695	0	0	0	-1.3113	0	0	-1.6042	-1.8149	0	0	0	0	0
AKT	AT2G26650.1	i2_HQ_MTP1_c3187-f8p3-2771	0	0	-0.5617	0	0	0	0	0	0	0	0	-0.80907	-0.72221
AKT	AT2G26650.1	i1_LQ_MTP1_c8657-f1p1-1737	0	0	0	0	0	0	0.76047	0	0	-1.0019	0	-1.366	0
AKT	AT2G26650.1	i2_LQ_MTP1_c13488-f2p18-2813	0	0	0	0	1.4445	0	1.9989	1.7011	0	0	0	0	0
AKT	AT2G26650.1	i1_LQ_MTP1_c18832-f1p1-1832	0	0	0	0	0	0	-0.63004	-0.95843	0	-0.48998	0	0	0
AKT	AT2G26650.1	i1_LQ_MTP1_c34516-f2p8-1953	0	0	-3.3145	-1.9225	0	0	0	0	1.6309	0	0	0	0
AKT	AT2G26650.1	i2_HQ_MTP1_c8077-f11p0-2645	0	0	0	0	0	0	0	0	0	-0.56958	-0.76267	-0.77147	0
AKT	AT2G26650.1	i2_HQ_MTP1_c44067-f3p0-2633	0	0	0	0	0	0	0	0	0	-0.64711	-0.80624	-0.71639	0
AKT	AT2G26650.1	i1_LQ_MTP1_c71743-f1p2-1872	0	0	-2.2894	-1.6316	0	0	0	0	0	0	0	-2.015	0
AKT	AT2G26650.1	i1_LQ_MTP1_c44201-f2p9-1880	0	0	-2.0048	-2.4374	0	0	0	0	1.0895	0	0	0	0
AKT	AT2G26650.1	i1_HQ_MTP1_c23672-f2p8-1992	0	-1.6602	-2.2912	-2.6718	0	0	0	0	0	0	0	0	0
AKT	AT4G22200.1	i1_LQ_MTP1_c43033-f2p16-1753	0	0	0	0	0	-5.4814	-5.1782	-4.8525	-4.803	0	0	0	0
AKT	AT2G26650.1	i2_LQ_MTP1_c14092-f1p4-2913	0	0	0	0	0	0	1.4337	1.7111	0	0	0	-1.071	-1.514
AKT	AT2G26650.1	i2_LQ_MTP1_c39582-f1p9-2524	0	0	0	-2.2911	0	0	0	0	2.5807	4.285	0	3.9482	0
AKT	AT4G18290.1	i2_HQ_MTP1_c30687-f2p0-2897	0	0	0	0	0	0	0	0	2.2513	2.6323	0	3.9033	3.1541
AKT	AT2G26650.1	i2_HQ_MTP1_c104670-f3p8-2126	0	-1.5058	-1.5183	-1.8611	0	0	0	0	0	0	0	0	-1.4528
AKT	AT2G26650.1	i1_LQ_MTP1_c125461-f1p4-1549	-1.357	0	0	0	0	0	0	0	7.7435	5.5706	4.412	0	0
AKT	AT2G26650.1	i1_LQ_MTP1_c904-f16p4-1513	0	0	0	0	0	0	0	0	-0.6599	-0.53552	0	-0.43902	-0.46172
AKT	AT2G26650.1	i1_LQ_MTP1_c90611-f1p1-1860	0	0	0	0	0	0	-0.54736	-0.87584	-0.99143	-0.65116	0	0	0
AKT	AT2G26650.1	i2_HQ_MTP1_c18996-f3p6-2693	0	0	0	0	0	0	0.90795	1.2197	0	-0.81542	0	-1.5788	-1.47
AKT	AT2G26650.1	i2_LQ_MTP1_c117820-f1p1-2694	0	0	0	-3.6952	0	0	0	0	4.8675	5.693	4.8336	3.6645	0
AKT	AT2G26650.1	i2_LQ_MTP1_c110836-f1p0-2550	0	0	0	0	0	0	0	0	6.6452	5.6212	5.5861	6.3811	6.1038
AKT	AT2G26650.1	i3_LQ_MTP1_c6496-f1p2-3373	0	0	0	-4.3761	0	0	0	0	6.9105	7.0366	6.2165	5.1552	0
AKT	AT2G26650.1	i3_LQ_MTP1_c41728-f1p13-3345	0	0	0	0	0	0	0	0	4.2805	5.1336	5.7998	7.0151	6.2647
AKT	AT2G26650.1	i1_LQ_MTP1_c53921-f2p4-1655	0	0	0	0	-0.64188	0	-0.65153	0	-0.71907	0	-0.6064	0	-0.80638
AKT	AT2G26650.1	i2_LQ_MTP1_c129450-f1p2-2894	0	0	0	0	0	0	0	0	2.7402	2.6934	2.3666	3.6316	2.2111
AKT	AT2G26650.1	i3_LQ_MTP1_c34466-f1p13-3050	0	0	0	0	0	0	0	0	3.169	3.515	3.786	3.362	3.384
AKT	AT4G22200.1	i2_LQ_MTP1_c20929-f3p7-2909	0	0	0	1.3808	0	0	1.6211	1.1519	0	-0.55944	0	-1.046	0
AKT	AT2G26650.1	i1_HQ_MTP1_c5159-f4p1-1727	0	0	0	0	0	0	0	1.1798	1.5059	1.4565	1.1707	0.95447	0
AKT	AT2G26650.1	i3_LQ_MTP1_c12297-f1p5-3335	0	0	0	0	0	0	0	0	4.8752	3.7749	5.7527	6.2178	6.0615
AKT	AT2G26650.1	i2_HQ_MTP1_c5569-f8p5-2526	0	0	0	0	0	0	0	0	-0.78593	-0.63075	-0.53565	-0.93715	-1.114
AKT	AT2G26650.1	i3_LQ_MTP1_c31688-f1p0-3242	0	0	0	0	0	0	0	0	1.9926	2.1914	2.8372	1.6885	1.3137
AKT	AT2G26650.1	i3_LQ_MTP1_c34077-f1p9-3036	0	-0.73993	0	0	0	0	0	0	2.4603	3.0277	2.4129	1.2854	1.4094
AKT	AT4G18290.1	i3_HQ_MTP1_c11056-f2p4-3336	0	0	0	0	0	0	-2.3155	-1.6568	0	0.8895	1.019	2.8233	2.5567
AKT	AT2G26650.1	i1_LQ_MTP1_c71524-f1p2-1808	0	0	0	0	0	0	0.66737	0	1.915	2.0135	1.5739	1.5001	1.6332
AKT	AT2G26650.1	i3_LQ_MTP1_c3790-f1p3-3270	0	0	0	-0.8555	0	-1.7829	0	0	2.6205	3.373	4.796	1.8125	0
AKT	AT4G18290.1	i2_HQ_MTP1_c40103-f3p0-2750	0	0	0	0	0	0.89316	0	0	2.6172	1.9657	2.2085	3.1704	3.2694
AKT	AT2G26650.1	i2_LQ_MTP1_c95249-f1p0-2753	0	0	0	-4.3707	0	0	0	0	7.3054	7.3928	6.8562	5.8759	3.2019
AKT	AT2G26650.1	i2_LQ_MTP1_c22197-f1p10-2877	0	0	0	0	0	0	0	-4.0246	2.4106	2.6552	2.3413	3.8745	6.2689
AKT	AT4G18290.1	i2_HQ_MTP1_c12160-f3p31-2765	0	0	0	0	0	0	0	-1.3323	1.0098	0.76042	1.3219	2.5184	2.543
AKT	AT2G26650.1	i3_HQ_MTP1_c1075-f3p0-3271	0	0	-2.9388	-2.2459	0	0	-2.9442	-2.2911	1.2726	1.7894	0	0	0
AKT	AT2G26650.1	i2_HQ_MTP1_c2286-f3p10-2338	0	0	0	-2.8406	0	0	0	0	8.5941	7.8017	7.2663	9.9292	6.6412
AKT	AT2G26650.1	i1_LQ_MTP1_c109871-f1p0-1587	0	0	0	0	0	-1.6229	-2.1352	-3.2946	0	-0.83977	0	1.3638	2.3915
AKT	AT4G18290.1	i2_LQ_MTP1_c96443-f1p0-2952	0	0	0	0	0.93952	0	0	0	2.9924	2.2868	2.6337	2.9238	3.4307
AKT	AT2G26650.1	i3_LQ_MTP1_c33098-f1p0-3040	0	0	0	-2.6968	0	0	0	0	6.4474	5.0067	4.9409	3.946	4.0923
AKT	AT2G26650.1	i2_HQ_MTP1_c11798-f3p4-2878	0	0	0	-0.6936	0	0	1.329	1.7644	3.3229	4.2441	3.9745	1.4862	0
AKT	AT2G26650.1	i2_HQ_MTP1_c26303-f6p0-2501	0	0	0	0	0	0	-1.3698	-1.6378	4.2706	3.9642	3.8162	5.4749	5.514
AKT	AT2G26650.1	i4_LQ_MTP1_c7801-f1p11-4365	0	-1.0045	0	0	0	0	0	-4.4715	4.3374	4.0616	3.8723	6.0229	8.6553
AKT	AT2G26650.1	i2_LQ_MTP1_c115765-f1p0-2851	0	0	0	0	1.1734	0	-5.3061	0	6.0827	4.9814	5.4508	11.285	8.4465
AKT	AT2G26650.1	i3_HQ_MTP1_c18751-f3p0-3230	0	0	0	0	0	0	1.1479	0.86781	2.6854	3.393	3.596	1.8966	1.8917
AKT	AT2G26650.1	i2_HQ_MTP1_c85721-f6p1-2527	0	-0.8346	-0.49566	-0.59698	0	0	0	0	5.3481	5.3711	5.0235	5.9208	5.6613
AKT	AT2G26650.1	i1_LQ_MTP1_c130386-f1p0-1891	0	-0.76325	-0.74752	-0.76942	0	0	-0.79564	-1.0349	0.73545	0	0	0.76251	0.96846
AKT	AT2G26650.1	i2_HQ_MTP1_c80599-f4p0-2902	0	0	0	-3.2048	0	0	-4.7749	-5.0681	1.8757	1.7503	2.0277	5.7165	3.7172
AKT	AT2G26650.1	i2_LQ_MTP1_c89582-f1p1-2501	0	-1.265	-0.94354	-2.3967	0	0	0	0	7.3969	7.2889	5.4889	9.8277	5.6233
AKT	AT2G26650.1	i1_LQ_MTP1_c56898-f1p1-1393	0	0	0.68503	0.91656	0	0	-0.66631	-0.94344	0	0.64355	0.68225	1.6045	2.1018
AKT	AT2G26650.1	i1_LQ_MTP1_c20361-f1p1-1909	0	0	0	0	-0.80516	-1.0411	0	-2.4794	-7.6791	-5.7503	-7.0181	-8.1661	-4.4864
ATCNGC	AT1G01340.2	i2_LQ_MTP1_c112191-f1p0-2982	0	0	0	0	0	0	0	0	0	0	0	-0.79477	0
ATCNGC	AT1G01340.2	i2_LQ_MTP1_c22966-f1p0-2947	0	0	0	0	0	0	0	0	0	0	3.4618	3.0912	0
ATCNGC	AT1G01340.2	i2_LQ_MTP1_c117240-f1p0-2198	0	0	0	0	0	0	0.87143	1.4245	-1.0004	-1.5187	-1.6343	-2.0487	-1.9696
AVP	AT1G15690.1	i3_HQ_MTP1_c30772-f3p0-3071	0	0	0	0	0	0	0	0	0	0	-0.5528	0	0
AVP	AT1G15690.1	i3_LQ_MTP1_c26767-f1p0-3388	0	0	0	0	0	0	0	0	0	-0.75587	0	0	0
AVP	AT1G15690.1	i3_LQ_MTP1_c10770-f1p1-3159	0	0	0	0	0	0	-1.9498	-2.0707	0	0	0	0	0
AVP	AT1G15690.1	i1_LQ_MTP1_c13266-f1p137-1961	0	0	0	0	0	0	0	0	2.2431	1.5583	0	0	0
AVP	AT1G15690.1	i3_LQ_MTP1_c26909-f1p0-3677	0	0	0	0	0	0	0	0	0	0	0	2.9622	2.3958
AVP	AT1G15690.1	i3_LQ_MTP1_c11306-f1p18-3294	0	0	0	0	0	0	1.8747	0	2.8021	0	0	0	0
AVP	AT1G15690.1	i2_LQ_MTP1_c106425-f2p1-2908	0	0	0	0	0	1.9654	0	0	0	1.6661	0	0	0
AVP	AT1G15690.1	i2_LQ_MTP1_c42317-f1p2-3013	0	0	0	0	0	0	-1.5512	-2.5372	0	0	0	0	2.5102
AVP	AT1G15690.1	i1_LQ_MTP1_c69008-f1p37-1283	0	0	0	0	0	0	0	2.066	0	0	0	-3.1933	-2.4848
AVP	AT1G15690.1	i2_HQ_MTP1_c67764-f67p0-2830	0	0	0	0	0	-1.492	-2.0895	-2.2218	0	0	0	0	0
AVP	AT1G15690.1	i5_LQ_MTP1_c1159-f1p52-5369	0	0	0	0	0	0	0	1.759	-5.1806	0	0	0	-3.2424
AVP	AT1G15690.1	i3_HQ_MTP1_c18728-f3p3-3107	0	0	0	0	0	0	0	0	-1.0039	-0.99134	0	-0.7318	0
AVP	AT1G15690.1	i2_LQ_MTP1_c47567-f1p0-2843	0	0	0	0	0	0	0	1.8633	0	0	0	-2.2026	-1.8738
AVP	AT1G15690.1	i2_LQ_MTP1_c128127-f1p4-2709	0	0	4.544	0	0	0	0	0	-5.0349	0	0	0	-2.6297
AVP	AT1G15690.1	i3_HQ_MTP1_c18697-f6p5-3232	0	0	0	0.57236	0	0	0	0	-1.024	-0.8931	-0.83358	0	0
AVP	AT1G15690.1	i2_HQ_MTP1_c123006-f34p16-2773	0	0	0	0	0	0	0	1.4586	0	1.6764	1.6353	-0.93833	0
AVP	AT1G15690.1	i2_LQ_MTP1_c76705-f1p0-2761	0	0	0	0	0	0	-4.4797	-3.5627	-3.7843	0	0	0	1.6005
AVP	AT1G15690.1	i3_LQ_MTP1_c41796-f1p0-3153	0	0	0	0	-2.1335	-1.5169	0	0	-3.9667	0	0	-2.1419	0
AVP	AT1G15690.1	i3_HQ_MTP1_c57364-f8p4-3287	0	0	0	0.46014	0	0	0	0	-0.70611	-0.68671	-0.55647	0	0
AVP	AT1G15690.1	i3_LQ_MTP1_c24889-f1p5-3742	0	-0.93915	0	0	0	0	-0.86746	0	0.82603	0	0	1.0178	1.2756
AVP	AT1G15690.1	i3_HQ_MTP1_c1324-f11p0-3264	0	0	0	0.71765	0	0	0	0	-0.89087	-0.97476	-0.58834	-0.57586	0
AVP	AT1G15690.1	i1_LQ_MTP1_c105408-f1p180-2015	0	0	0	0	0	0	0	0	-5.2642	-4.4682	-5.4894	-5.3931	-5.8017
AVP	AT1G15690.1	i2_HQ_MTP1_c110429-f3p24-2807	0	0	0	1.4645	0	0	1.2397	1.2458	0	0	-0.95249	-1.5169	0
AVP	AT1G15690.1	i3_LQ_MTP1_c14059-f1p0-3287	0	0	0	0.78293	0	0	0	0	-0.79547	-0.96185	-0.88618	-0.7464	0
AVP	AT1G15690.1	i2_HQ_MTP1_c19982-f2p3-2499	0	0	0	0	-1.0052	0	0	0	-8.6503	-8.4279	-12.312	-11.254	-12.699
AVP	AT1G15690.1	i2_HQ_MTP1_c361-f20p0-2787	0	0	0	0	1.3533	2.0837	3.0502	3.6751	0	0	0	-1.6314	-2.7793
AVP	AT1G15690.1	i3_LQ_MTP1_c29446-f1p4-3197	0	0	0	-0.94609	0	0	0	0	1.2822	1.375	1.3875	1.3696	0.82839
AVP	AT1G15690.1	i1_LQ_MTP1_c132331-f1p142-1958	0	0	0	-0.71329	0	0	0	0	1.545	1.6197	1.1473	0.67062	1.2934
AVP	AT1G15690.1	i2_HQ_MTP1_c141167-f82p0-2756	0	1.5728	1.9687	2.4839	0	-1.315	0	0	-3.2823	0	0	-1.8671	-2.0221
AVP	AT1G15690.1	i2_LQ_MTP1_c11274-f1p0-2589	0	0	0	0	-0.67495	0	0.72313	0.69005	-5.1	-4.9907	-6.718	-7.5945	-7.8064
AVP	AT1G15690.1	i4_HQ_MTP1_c491-f3p24-4204	0	0	1.4655	2.3046	0	0	1.8371	2.1999	-2.5813	-2.2609	-1.7926	-2.9885	-2.5075
AVP	AT1G15690.1	i2_HQ_MTP1_c15809-f4p0-2419	3.1216	0	2.528	2.7482	0	-1.9612	-2.663	-2.6983	-2.8811	0	0	2.2768	2.5468
AVP	AT1G15690.1	i2_LQ_MTP1_c127960-f1p0-2873	0	0	-0.98648	-1.9184	2.5068	2.0145	3.1549	0	6.2083	3.843	3.5821	2.0247	3.0408
AVP	AT1G15690.1	i2_LQ_MTP1_c43052-f2p4-2863	0	-1.0882	-1.1086	-1.648	1.4535	1.2387	1.1627	0	4.0345	2.7058	1.6759	1.7363	1.9832
CAX	AT1G55730.1	i1_LQ_MTP1_c60405-f1p3-1439	0	0	0	0	0	0	0	0	0	0	0	0	4.7568
CAX	AT1G55730.1	i2_LQ_MTP1_c58674-f1p0-2305	0	0	0	0	0	0	0	0	0	-1.4335	0	0	0
CAX	AT1G08960.1	i2_LQ_MTP1_c97916-f2p0-2243	0	0	0	0	0	0	0	0	0	4.3539	0	0	0
CAX	AT1G55730.1	i1_LQ_MTP1_c26408-f5p18-1897	0	0	0	0	0	0	0	0	0	0	0	6.3205	5.8675
CAX	AT1G08960.1	i1_LQ_MTP1_c37589-f1p2-1834	0	0	0	-1.3223	0	0	0	-1.1596	0	0	0	0	0
CAX	AT1G55730.1	i1_HQ_MTP1_c29494-f2p23-1992	0	0	0	0	0	0	0	0	0	-1.8914	-1.2784	0	0
CAX	AT1G55730.1	i1_LQ_MTP1_c84918-f1p6-1452	0	0	0	0	0	0	5.1776	0	0	0	0	0	5.0518
CAX	AT1G55730.1	i2_LQ_MTP1_c49738-f1p0-2015	-9.6494	0	0	0	0	0	0	0	0	-9.7144	0	0	0
CAX	AT1G55730.1	i2_LQ_MTP1_c132997-f1p0-2406	0	0	0	0	0	0	0	0	0	-1.6036	-0.91144	0	-1.1425
CAX	AT1G08960.1	i2_LQ_MTP1_c15257-f1p0-2295	0	0	0	0	0	0.59298	0.83644	1.18	0	0	0	0	0
CAX	AT1G55730.1	i3_LQ_MTP1_c22795-f1p0-3719	0	0	0	0	0	0	0	0	-1.2715	0	-1.1533	-0.96053	0
CAX	AT1G55730.1	i2_LQ_MTP1_c33683-f1p0-2057	0	0	0	0	0	0	0	0	-0.97296	-1.3567	-1.361	0	0
CAX	AT1G55730.1	i1_LQ_MTP1_c95103-f1p17-1438	0	0	0	0	-8.2726	0	-8.0696	0	0	9.9513	0	9.0752	0
CAX	AT1G55730.1	i2_LQ_MTP1_c7350-f1p7-2519	0	0	0	0	0	0	0	-1.8882	0	1.2591	0	1.7242	3.2002
CAX	AT1G55730.1	i1_HQ_MTP1_c140797-f31p17-1884	0	0	0	0	0	0	0	-1.6888	0	0	1.519	2.3873	2.77
CAX	AT1G55730.1	i2_LQ_MTP1_c88433-f1p0-2347	0	0	0	0	0	0	0	0	-2.0078	-2.9595	-1.7959	-1.4572	0
CAX	AT1G55730.1	i2_LQ_MTP1_c82952-f1p0-2028	0	0	0	0	0	0	0	0	-1.0369	-1.9039	-1.6071	-1.6666	0
CAX	AT1G55730.1	i2_LQ_MTP1_c49352-f1p0-2021	9.803	0	0	9.039	0	0	0	0	-9.439	0	0	-10.314	0
CAX	AT1G55730.1	i1_LQ_MTP1_c38849-f1p11-2140	0	0	0	0	0	0	-4.4166	0	1.9885	0	0	7.8396	7.1432
CAX	AT1G55730.1	i2_LQ_MTP1_c93697-f1p6-2804	0	0	0	0	0	0	0	0	-1.4627	-1.3656	-1.0061	-1.2897	0
CAX	AT1G55730.1	i1_LQ_MTP1_c10814-f1p18-1930	0	0	0	0	0	0	-1.055	-1.4609	0	1.0382	0	1.9426	2.3336
CAX	AT1G08960.1	i2_LQ_MTP1_c83505-f1p84-2088	0	0	0	0	0	-0.86539	0	-3.1576	-1.5086	-2.072	0	0	2.0068
CAX	AT1G55730.1	i1_LQ_MTP1_c7448-f1p14-1898	6.1408	5.8448	5.6539	6.2143	0	0	0	0	0	0	0	0	6.2304
CAX	AT1G08960.1	i2_LQ_MTP1_c144760-f1p18-2013	0	0	0	0	0	0	0	0	2.5942	2.4275	1.7941	1.761	3.7187
CAX	AT1G55730.1	i1_LQ_MTP1_c21170-f1p3-1802	0	0	0	0	0	0	0	0	-1.1834	-1.2832	-1.5422	-0.89017	-1.3606
CAX	AT1G08960.1	i2_LQ_MTP1_c63611-f1p0-2359	0	0	0	0	0.76499	-0.92404	0	-2.2895	-0.98334	-1.8538	0	0	1.0129
CAX	AT1G55730.1	i1_HQ_MTP1_c100525-f39p10-1866	0	0	1.3843	0	0	-1.0171	-2.1447	-3.206	0	0	1.388	3.3595	4.0281
CAX	AT1G55730.1	i1_LQ_MTP1_c52819-f1p21-1746	0	0	0	0	0	0	-1.132	-2.0207	1.0756	0.786	1.0076	2.5358	3.1125
CAX	AT1G55730.1	i2_LQ_MTP1_c70291-f1p2-2230	0	0	1.521	1.1185	0	-1.8157	-2.4439	-3.8923	0	0	1.6495	3.3802	4.4211
CAX	AT1G55730.1	i1_LQ_MTP1_c50096-f2p6-2007	0	0	0.73901	0.74624	0	-0.86618	-1.7127	-2.105	0	0	0.83202	2.2498	2.6362
CAX	AT1G55730.1	i1_LQ_MTP1_c86871-f1p8-1964	0	0	1.5317	1.2745	0	-1.4429	-2.5956	-4.5231	0	0	1.4484	3.4835	5.1442
CAX	AT1G55730.1	i2_LQ_MTP1_c102776-f1p0-2069	0	0	0	0.92204	0	-2.5164	-3.2963	-4.9625	-0.73961	-1.2751	1.9479	3.0434	5.1079
CAX	AT1G55730.1	i1_LQ_MTP1_c90767-f1p7-1885	0	0	2.3114	1.7381	0	-3.9752	-3.496	-4.1418	-2.4415	0	2.7054	3.3322	3.4014
CDPK	AT1G18890.1	i2_LQ_MTP1_c127844-f1p4-2497	0	0	0	0	0	0	0	-2.0234	0	0	0	0	0
CDPK	AT2G17290.1	i1_LQ_MTP1_c3651-f1p1-1796	0	0	0	0	0	0	0	0	1.2912	0	0	0	0
CDPK	AT1G18890.1	i2_LQ_MTP1_c63100-f1p1-2483	0	0	0	0	0	0	0	-1.3301	0	0	0	0	0
CDPK	AT1G18890.1	i3_LQ_MTP1_c42088-f1p23-3571	0	0	0	0	0	0	0	0	0	0	-1.6583	0	0
CDPK	AT1G18890.1	i3_LQ_MTP1_c1972-f2p0-3455	0	0	0	0	0	0	0	0	0	0	0.85106	0	0
CDPK	AT1G18890.1	i3_LQ_MTP1_c22296-f1p13-3100	0	0	0	0	0	0	0	0	0	0	0	5.3903	0
CDPK	AT1G18890.1	i1_LQ_MTP1_c29026-f1p4-1366	0	0	0	0	0	-5.319	0	0	0	0	0	0	0
CDPK	AT3G57530.1	i3_LQ_MTP1_c38858-f1p1-3073	0	0	0	0	0	0	0	1.562	0	0	0	0	0
CDPK	AT1G18890.1	i1_LQ_MTP1_c21666-f1p17-1445	0	5.6392	0	0	0	0	0	0	0	0	6.2666	0	0
CDPK	AT1G18890.1	i1_LQ_MTP1_c13228-f1p17-1745	0	0	0	0	0	0	0	-0.62848	0	0	0	0.63891	0
CDPK	AT1G18890.1	i1_LQ_MTP1_c147634-f1p17-1036	0	0	0	0	0	0	0	0	0	0	0.89638	0.89236	0
CDPK	AT1G18890.1	i2_HQ_MTP1_c135944-f2p3-2031	0	0	0	0	0	0	0	0	-0.84762	0	0	-0.87018	0
CDPK	AT1G18890.1	i2_LQ_MTP1_c28482-f1p18-2576	0	0	0	0	0	0	0	0	-1.8186	-1.8286	0	0	0
CDPK	AT1G18890.1	i4_LQ_MTP1_c1103-f1p6-4682	0	0	0	0	0	0	-1.025	0	0	0	1.0981	0	0
CDPK	AT1G18890.1	i3_LQ_MTP1_c2441-f1p24-3090	0	0	0	0	0	0	0	0	0	3.292	0	6.7102	0
CDPK	AT3G57530.1	i1_LQ_MTP1_c87497-f1p5-1758	0	0	0	0	0	0	0	1.6599	0	0	0	0	-1.3566
CDPK	AT1G18890.1	i4_LQ_MTP1_c10671-f1p2-4106	0	0	-1.1168	0	0	0	0	0	0	0	0	0	1.1251
CDPK	AT1G18890.1	i2_LQ_MTP1_c49344-f1p0-2074	0	0	4.5173	4.1387	0	0	0	0	-4.411	0	0	0	0
CDPK	AT1G18890.1	i3_LQ_MTP1_c44436-f1p5-3852	0	0	0	0	0	0	2.2662	2.7064	0	0	0	-2.4158	-2.1529
CDPK	AT1G18890.1	i2_LQ_MTP1_c54165-f1p0-2395	0	0	0	0	0	0	-0.85597	0	-1.201	-1.1078	-1.0409	0	0
CDPK	AT3G57530.1	i2_LQ_MTP1_c81129-f1p0-2965	0	0	0	0	0	0	0	1.676	1.5524	1.6648	1.0961	0	0
CDPK	AT1G18890.1	i1_LQ_MTP1_c47605-f1p13-1069	0	0	0	0	0	0	0	0	-2.2296	-2.9073	-2.8544	-1.8382	0
CDPK	AT1G18890.1	i2_LQ_MTP1_c12804-f1p3-2177	0	0	0	0	0	-2.2967	-2.027	-1.7252	-2.5115	-1.9106	0	0	0
CDPK	AT2G17890.1	i1_LQ_MTP1_c71139-f1p2-1228	0	0	0	0	0	-3.3951	-2.4699	-3.0829	-2.6573	-2.2967	0	0	0
CDPK	AT1G18890.1	i2_LQ_MTP1_c79382-f1p0-2376	0	0	0	0	0	0	-1.3623	-2.2395	-2.9744	-2.6485	-2.4922	0	0
CDPK	AT1G18890.1	i2_LQ_MTP1_c24842-f1p7-2655	0	0	0	0	0	-2.2962	-2.005	-3.2099	-4.6977	-5.0586	0	-2.849	0
CDPK	AT1G18890.1	i3_LQ_MTP1_c19509-f1p0-3810	0	0	0	0	0	0	-0.77702	-0.77651	-1.1819	-1.0498	-1.3243	-1.1111	0
CDPK	AT1G18890.1	i3_LQ_MTP1_c19637-f1p2-3728	0	0	0	-1.2073	0	0	0	-1.1304	-0.98713	-1.3715	-1.9412	-1.8111	0
CDPK	AT1G18890.1	i2_LQ_MTP1_c46142-f1p5-2393	0	-2.1383	-2.839	-3.9372	0	0	0	0	5.2617	5.6052	5.0264	0	0
CDPK	AT1G18890.1	i3_LQ_MTP1_c36811-f1p0-3714	0	0	0	0	0	-0.74418	0	0	-3.1376	-3.2694	-2.0898	-2.5205	-2.0208
CDPK	AT1G18890.1	i1_LQ_MTP1_c15081-f1p12-1648	0	0	0	0	0	-1.9284	-2.0437	-2.545	-4.1817	-3.0831	-2.3753	0	0
CDPK	AT1G18890.1	i2_LQ_MTP1_c47078-f1p0-2276	0	0	0	0	0	0	-1.647	-2.1061	-3.9574	-4.1243	-3.5729	-2.7238	-2.1409
CDPK	AT1G18890.1	i3_LQ_MTP1_c14539-f1p8-3498	0	0	-0.60215	-0.68765	0	-1.38	-1.984	-2.1256	-1.275	-1.0575	0	0	0
CDPK	AT1G18890.1	i2_LQ_MTP1_c135819-f2p911-2516	0	0	0	0	-0.79044	-0.70865	-0.79543	0	-1.5632	-1.6061	-0.91632	-0.7347	0
CDPK	AT1G18890.1	i2_LQ_MTP1_c52941-f1p1-2432	0	0	0	-1.1941	0	-2.2116	-2.7986	-3.0298	-2.9251	-2.6653	-0.89943	0	-1.1235
CDPK	AT1G18890.1	i3_LQ_MTP1_c16815-f1p0-3042	0	0	0	0	0	-2.3681	-1.7172	-3.0472	-5.1788	-5.0787	-2.9224	-2.7328	-1.1656
CDPK	AT1G18890.1	i2_HQ_MTP1_c14515-f2p0-2562	0	0	0	0	0	-1.7759	-2.0122	-2.0825	-5.3906	-5.1652	-4.3362	-3.6774	-4.0205
CDPK	AT1G18890.1	i1_LQ_MTP1_c28645-f1p5-1818	0	0	0	-1.0558	0	-2.4941	-3.0686	-3.9066	-3.7226	-3.7131	-1.481	-1.552	-0.90155
CDPK	AT1G18890.1	i2_HQ_MTP1_c77825-f2p0-2107	0	0	0	-1.1336	0	-2.1424	-2.4278	-2.8613	-2.7455	-2.5389	-0.99346	-0.76053	-1.0523
CDPK	AT2G17890.1	i2_LQ_MTP1_c27951-f1p3-2297	0	0	-0.98529	-1.3959	0	-2.2501	-2.8163	-3.1139	-2.7324	-2.6296	-0.95382	-0.91549	-1.0448
CDPK	AT1G18890.1	i2_LQ_MTP1_c22190-f1p8-2312	0	0	-1.5458	-1.5356	0	-1.5145	-1.6337	-1.6698	-2.529	-2.775	-2.0358	-2.4581	-2.4285
CDPK	AT1G18890.1	i1_LQ_MTP1_c111735-f1p30-1467	0	-0.97436	-1.4327	-1.5783	-0.63258	-1.0443	-1.4308	-0.90631	-2.4848	-2.1203	-2.4311	-2.506	-3.1892
CHX	AT1G05580.1	i3_LQ_MTP1_c46620-f1p0-3110	0	0	0	0	0	0	0	0	6.6245	6.2675	6.7307	9.7344	9.9418
CHX	AT1G05580.1	i2_LQ_MTP1_c97203-f1p6-2949	0	0	0	0	0	0	0	0	7.3345	6.8267	6.1487	4.4905	5.5416
CHX	AT1G05580.1	i2_HQ_MTP1_c56462-f2p0-2851	0	0	0	0	0	0.91614	0	0	-6.5147	-6.305	-8.7076	-6.9468	-7.6121
CHX	AT1G05580.1	i1_LQ_MTP1_c94777-f1p1-1429	0	0	0	0	0	0	5.1658	0	10.359	6.4208	8.0364	4.8068	4.5715
CHX	AT1G05580.1	i2_LQ_MTP1_c38395-f1p12-2845	0	0	0	0	0	0	-2.7428	-3.4164	-8.001	-7.1204	-7.0181	-5.4608	-5.2294
CIPK	AT1G29230.1	i1_HQ_MTP1_c89325-f2p5-1824	0	0	0	0	0	0	0	0	0	0	0	1.087	0
CIPK	AT1G01140.3	i1_LQ_MTP1_c58813-f1p20-1877	0	0	0	0	0	-1.2076	0	0	0	0	0	0	0
CIPK	AT1G29230.1	i2_LQ_MTP1_c14890-f1p0-2295	0	0	0	0	0	0	0	0	0	-1.3622	0	0	0
CIPK	AT1G01140.3	i1_LQ_MTP1_c28292-f1p4-2231	0	0	0	0	0	0	0	0	0	-4.7745	0	0	0
CIPK	AT1G48260.1	i2_LQ_MTP1_c2829-f1p5-2154	0	0	1.2366	0	0	0	0	0	0	0	0	0	0
CIPK	AT1G01140.3	i2_HQ_MTP1_c123365-f6p0-2600	0	0	0	0	0	0	0	0	0	0	0	0	-0.89956
CIPK	AT1G01140.3	i2_LQ_MTP1_c32838-f1p0-2022	0	0	0	0	0	0	0	0	0	0	0	0	-4.7674
CIPK	AT1G01140.3	i2_LQ_MTP1_c112240-f1p0-2203	0	0	0	0	0	0	0	0	-1.4359	0	0	0	0
CIPK	AT1G01140.3	i1_LQ_MTP1_c14685-f1p6-1955	0	0	0	0	0	0	0	0	0	0	6.0278	0	0
CIPK	AT1G01140.3	i2_LQ_MTP1_c36217-f1p0-2122	0	0	0	0	0	0	0	0	0	0	-2.0359	0	0
CIPK	AT1G29230.1	i1_LQ_MTP1_c24888-f1p5-1664	0	0	0	1.5133	0	0	0	0	0	0	0	0	0
CIPK	AT1G48260.1	i2_LQ_MTP1_c44358-f1p5-2169	0	0	0	0	0	0	-4.9985	0	0	0	0	0	0
CIPK	AT1G01140.3	i1_HQ_MTP1_c35137-f2p7-2000	0	0	0	0	0	-0.71044	0	0	0	0	0	0	0
CIPK	AT1G01140.3	i1_LQ_MTP1_c7166-f1p4-1542	0	0	0	0	0	0	0	0	0	0	0	0	-1.3692
CIPK	AT1G01140.3	i2_HQ_MTP1_c68453-f61p0-2211	0	0	0	0	0	0	0	0	0	-2.6404	0	0	0
CIPK	AT1G29230.1	i2_LQ_MTP1_c131845-f1p1-2405	0	0	0	0	0	0	0	0	0	0	0	-1.7202	0
CIPK	AT1G01140.3	i1_LQ_MTP1_c41148-f1p3-1794	0	0	0	0	0	0	0	0	0	0	4.1364	0	0
CIPK	AT1G01140.3	i2_LQ_MTP1_c83755-f1p0-2064	0	0	0	2.6449	0	0	0	0	0	0	0	0	0
CIPK	AT1G01140.3	i1_LQ_MTP1_c124394-f1p18-1917	0	0	0	0	0	0	0	0	0	5.7793	0	0	0
CIPK	AT1G01140.3	i2_LQ_MTP1_c45361-f1p0-2888	0	0	0	0	0	0	0	0	0	0	0	0	1.8595
CIPK	AT1G01140.3	i1_LQ_MTP1_c22777-f1p3-1656	0	0	0	0	0	0	0	0	0	-1.6074	0	0	0
CIPK	AT1G01140.3	i2_LQ_MTP1_c109052-f1p18-2432	0	0	0	0	0	0	0	0	0	0	0	-3.0774	0
CIPK	AT2G34180.1	i2_LQ_MTP1_c112040-f1p0-2493	0	0	0	0	0	0	0	0	0	2.1772	0	0	0
CIPK	AT1G29230.1	i2_HQ_MTP1_c11541-f2p8-2350	0	0	0	0	0	-0.93496	0	0	0	0	0	0	0
CIPK	AT1G01140.3	i1_LQ_MTP1_c91627-f1p9-1658	0	0	0	0	0	0	0	0	0	0	-5.5042	0	0
CIPK	AT1G01140.3	i2_LQ_MTP1_c81449-f1p0-2136	0	0	0	0	0	0	0	0	0	-1.4253	0	0	0
CIPK	AT1G01140.3	i1_HQ_MTP1_c7092-f6p5-1532	0	0	0	0	0	-3.7807	0	0	0	0	0	0	0
CIPK	AT1G01140.3	i2_LQ_MTP1_c126270-f1p6-2383	0	0	0	0	0	0	0	0	0	0	0	-1.2036	0
CIPK	AT1G01140.3	i1_LQ_MTP1_c88010-f1p12-2252	0	0	0	0	0	0	-1.2514	0	0	0	0	0	0
CIPK	AT1G01140.3	i2_HQ_MTP1_c41278-f2p3-2140	0	0	0	0	0	0	0	0	0	0	0	-0.68101	0
CIPK	AT1G01140.3	i1_LQ_MTP1_c35056-f1p0-1441	0	0	0	0	0	0	0	0	0	0	5.237	0	0
CIPK	AT1G01140.3	i1_LQ_MTP1_c73771-f1p2-1730	0	0	0	0	0	0	0	0	0	4.6266	0	0	0
CIPK	AT1G01140.3	i2_LQ_MTP1_c131235-f1p1-3003	0	0	0	0	0	0	0	0	0	1.1721	0	0	0
CIPK	AT1G01140.3	i1_LQ_MTP1_c55760-f1p12-1910	0	5.6924	0	0	0	0	0	0	0	0	0	0	0
CIPK	AT1G29230.1	i2_LQ_MTP1_c36452-f1p0-2184	0	0	0	0	0	0	0	0	0	0	0	0	-0.85878
CIPK	AT1G01140.3	i1_LQ_MTP1_c23354-f1p2-1921	0	0	0	0	0	5.0287	0	0	0	0	0	0	0
CIPK	AT1G01140.3	i3_LQ_MTP1_c38048-f1p9-3443	0	0	0	0	0	0	0	0	0	0	0	-1.6702	0
CIPK	AT1G01140.3	i1_LQ_MTP1_c35216-f1p9-1615	0	0	0	0	0	0	0	0	0	0	6.1402	0	0
CIPK	AT1G01140.3	i1_LQ_MTP1_c29838-f1p17-1794	0	0	0	0	0	0	0	0	0	0	5.4612	0	0
CIPK	AT1G01140.3	i2_HQ_MTP1_c19141-f6p3-2776	0	0	0	-0.67758	0	0	0	0	0	0	0	0	0
CIPK	AT1G01140.3	i2_LQ_MTP1_c115827-f1p0-2655	0	0	0	0	0	0	0	0	0	0	0	0	5.2092
CIPK	AT1G01140.3	i2_LQ_MTP1_c5959-f2p5-2730	0	0	0	0	0	-3.0777	0	0	0	0	0	0	0
CIPK	AT1G01140.3	i2_LQ_MTP1_c138012-f1p0-2068	0	0	0	0	0	0	0	0	0	0.56338	0	0	0
CIPK	AT1G01140.3	i2_LQ_MTP1_c93883-f1p2-2375	0	0	0	0	0	0	0	0	0	0	-3.2932	0	0
CIPK	AT1G29230.1	i2_LQ_MTP1_c11596-f1p4-2944	0	0	0	0	0	0	0	0	0	0	0	0	-0.85539
CIPK	AT1G01140.3	i2_LQ_MTP1_c40504-f1p36-2401	0	0	0	0	0	0	0	0	0	0	0	5.2153	0
CIPK	AT1G29230.1	i1_LQ_MTP1_c81411-f1p0-1040	0	0	0	0	0	0.74035	0	0	0	0	0	0	0
CIPK	AT1G01140.3	i3_LQ_MTP1_c29866-f1p3-3910	0	0	0	0	0	0	-3.2021	0	0	0	0	0	0
CIPK	AT1G01140.3	i2_LQ_MTP1_c70624-f1p10-2515	0	0	0	0	0	0	0	0	0	0	0	0	-2.0094
CIPK	AT1G01140.3	i1_LQ_MTP1_c86277-f1p8-1994	0	0	0	0	0	0	0	0	0	1.0033	0	0	0
CIPK	AT1G01140.3	i2_LQ_MTP1_c144981-f1p0-2022	0	0	0	0	0	0	0	0	-4.4511	0	0	0	0
CIPK	AT5G07070.1	i2_LQ_MTP1_c65225-f1p3-2044	0	0	0	0	0	0	0	0	0	0	0	0	-1.8157
CIPK	AT1G01140.3	i2_LQ_MTP1_c16238-f1p2-2056	0	0	0	0	0	0	0	0	0	5.3858	5.5964	0	0
CIPK	AT1G29230.1	i2_LQ_MTP1_c88477-f1p0-2117	0	0	0	0	0	0	0	0	0	0	0	-0.91803	-0.7899
CIPK	AT1G01140.3	i4_LQ_MTP1_c5033-f1p5-4165	0	0	0	-1.2413	0	0	0	-0.80081	0	0	0	0	0
CIPK	AT1G01140.3	i2_LQ_MTP1_c33681-f1p0-2039	0	0	0.92547	0	0	0	0	0	0	0	0	1.0139	0
CIPK	AT1G01140.3	i2_HQ_MTP1_c10508-f2p2-2250	0	0	0	0	0	0	0	1.091	0	0	0	0	-0.92415
CIPK	AT1G29230.1	i2_LQ_MTP1_c2771-f1p0-2239	0	0	0	0	0	0	0	1.589	0	0	0	0	-1.3623
CIPK	AT1G29230.1	i3_LQ_MTP1_c10275-f1p3-3775	0	0	0	0	0	0	0	-4.7968	-4.7477	0	0	0	0
CIPK	AT1G01140.3	i2_HQ_MTP1_c141101-f2p4-2496	0	0	0	0	0	0	-0.79686	0	0	0	0	0	0.82551
CIPK	AT1G01140.3	i2_LQ_MTP1_c14740-f1p12-2594	0	0	0	0	0	0	-1.9687	0	0	0	0	1.7947	0
CIPK	AT1G01140.3	i3_LQ_MTP1_c28470-f1p0-3784	0	0	0	0	0	0	0	0	0	0	0	0.74355	1.196
CIPK	AT1G01140.3	i1_LQ_MTP1_c3982-f1p0-1305	0	0	0	0	0	-1.3171	0	0	0	0	0	0	-1.6295
CIPK	AT1G01140.3	i2_LQ_MTP1_c11422-f1p11-2666	0	0	0	0	0	0	0	0	0	0	2.1229	2.9033	0
CIPK	AT1G29230.1	i2_LQ_MTP1_c61269-f1p0-2711	0	0	0	0	0	0	0	0	0	0.71641	0	0	-1.0387
CIPK	AT1G01140.3	i1_LQ_MTP1_c105911-f1p8-1716	0	0	0	0	0	0	0	0	4.7841	0	0	5.6916	0
CIPK	AT1G01140.3	i1_LQ_MTP1_c22525-f1p6-1865	0	0	0	0	0	0	0	0	2.2478	2.6761	0	0	0
CIPK	AT1G01140.3	i2_HQ_MTP1_c12851-f2p8-2564	0	0	0	0	0	0	0	0	0	0	0.95641	1.0342	0
CIPK	AT1G01140.3	i2_LQ_MTP1_c9031-f1p0-2319	0	0	0	0	0	0	0	-3.9523	0	0	0	0	3.367
CIPK	AT1G29230.1	i2_LQ_MTP1_c67629-f1p2-2051	0	0	0	0	4.0685	0	0	0	4.2841	0	0	0	0
CIPK	AT1G01140.3	i2_LQ_MTP1_c130877-f1p4-2654	0	0	0	0	0	0	1.2146	0	0	0	0	-1.2376	0
CIPK	AT1G01140.3	i2_LQ_MTP1_c38033-f1p0-2498	0	0	0	-0.65555	0	0	0	0	0	1.0609	0	0	0
CIPK	AT1G01140.3	i2_LQ_MTP1_c119926-f1p0-2072	0	0	0	0	0	0	0	0	1.2398	0	0	1.1671	0
CIPK	AT1G01140.3	i2_LQ_MTP1_c20471-f1p2-2872	0	0	0	0	0	0	-2.1983	0	-2.6719	0	0	0	0
CIPK	AT1G29230.1	i1_LQ_MTP1_c36117-f1p5-1887	0	0	0	0	0	0	0	-1.1405	0	-0.9189	0	0	0
CIPK	AT1G01140.3	i3_LQ_MTP1_c1226-f2p0-3756	0	0	0	0	0	0	0	0	0	-1.3379	-1.8869	0	0
CIPK	AT1G29230.1	i2_LQ_MTP1_c135976-f2p0-2134	0	0	0	0	0	0	0	0	-1.8008	0	0	0	-1.1899
CIPK	AT1G01140.3	i1_HQ_MTP1_c39555-f2p13-1937	0	0	0	0	0	0	1.8606	0	0	0	0	-1.836	0
CIPK	AT1G01140.3	i1_LQ_MTP1_c125452-f1p8-2029	0	0	0	0	0	0	0	0	0	0	3.5088	4.0374	0
CIPK	AT1G01140.3	i1_LQ_MTP1_c3611-f1p6-1931	0	0	0	0	0	0	0	0	-1.8206	-1.6629	0	0	0
CIPK	AT1G01140.3	i1_LQ_MTP1_c57934-f1p7-1604	0	0	0	0	0	0	0	-1.2354	0	0	0	0	2.2004
CIPK	AT1G01140.3	i1_LQ_MTP1_c90341-f1p2-1852	0	0	0	0	0	0	0	0	0	-0.7776	0	-0.77071	0
CIPK	AT1G01140.3	i1_LQ_MTP1_c56235-f1p5-1880	0	0	0	0	0	0	0	0	6.9134	0	4.1967	0	0
CIPK	AT1G01140.3	i2_LQ_MTP1_c9702-f1p5-2190	0.93689	0	0	0	0	0	0	0	0	1.6416	0	0	0
CIPK	AT1G01140.3	i2_LQ_MTP1_c58753-f2p0-2671	0	0	0	0	0	0	0	0	1.2904	0	0	1.4263	1.1909
CIPK	AT1G29230.1	i1_LQ_MTP1_c74877-f1p4-1773	0	1.0979	0	0	0	0	0	1.3074	0	0	1.0492	0	0
CIPK	AT1G01140.3	i1_LQ_MTP1_c26993-f1p10-2014	0	0	0	0	0	0	0	0	0	1.6931	0	1.675	1.8576
CIPK	AT1G29230.1	i2_LQ_MTP1_c116906-f1p2-2644	0	0	0	0	0	0	-5.0431	-3.756	-4.667	0	0	0	0
CIPK	AT1G01140.3	i1_HQ_MTP1_c4547-f5p7-1473	0	0	0	0	0.80306	0	0	0	0	-2.014	-1.2637	0	0
CIPK	AT1G01140.3	i2_LQ_MTP1_c132974-f1p8-2517	0	0	0	0	0	0	2.1632	1.7233	0	0	0	-1.4208	0
CIPK	AT1G01140.3	i4_LQ_MTP1_c10636-f1p3-4069	0	0	0	0	0	0	-1.5814	0	0	0.86495	0	2.1317	0
CIPK	AT1G01140.3	i1_LQ_MTP1_c28743-f2p4-1299	0	0	0	-1.5509	0	0	0	0	1.4336	1.8037	0	0	0
CIPK	AT1G01140.3	i2_HQ_MTP1_c73026-f2p0-2241	0	0	0	0	0	0	0.74855	1.0945	0	0	0	0	-1.0001
CIPK	AT1G01140.3	i2_HQ_MTP1_c7563-f5p8-2239	0	0	0	0	0	0	0	0	0	0	-1.0199	-0.86811	-1.3671
CIPK	AT1G01140.3	i2_LQ_MTP1_c48872-f1p0-2056	0	0	0	0	0	-3.1617	0	0	1.6464	0	3.853	0	0
CIPK	AT1G01140.3	i1_LQ_MTP1_c20844-f1p4-2041	0	0	0	0	1.0373	0	0	0	0	-1.4964	0	-1.4783	0
CIPK	AT1G01140.3	i2_LQ_MTP1_c30042-f1p9-2725	0	0	-0.91802	-1.6315	0	0	0	0	0	0	0	0	-1.5688
CIPK	AT4G14580.1	i3_LQ_MTP1_c28586-f1p0-3368	0	0	0	0	0	0	0	0	3.413	4.0877	3.0948	0	0
CIPK	AT1G01140.3	i2_LQ_MTP1_c98088-f1p0-2579	0	0	0	0	0	0	0	0	0	0	1.3954	1.5015	1.3757
CIPK	AT1G01140.3	i2_LQ_MTP1_c107250-f1p3-2442	0	0	0	1.3873	0	0	0	-1.1233	0	0	0	0	2.2024
CIPK	AT1G01140.3	i1_LQ_MTP1_c50032-f2p4-1803	0	0	0	0	0	0	0	-1.5741	0	-1.1869	0	0	1.263
CIPK	AT1G01140.3	i1_LQ_MTP1_c123453-f1p4-1698	0	0	0	-1.5391	0	0	0	0	0	0.838	1.0331	0	0
CIPK	AT2G34180.1	i3_LQ_MTP1_c19058-f2p47-3786	0	0	0	0	0	0	0	0	1.2024	0.76963	0	1.1066	0
CIPK	AT1G01140.3	i2_HQ_MTP1_c18041-f2p15-2172	0	0	0	0	0	0	0	0	-0.85541	0	-0.75476	0	-0.86326
CIPK	AT1G01140.3	i1_LQ_MTP1_c87682-f1p5-1625	0	0	0	0	0	0	-0.84936	-1.2208	0	0	0	0	1.4253
CIPK	AT1G01140.3	i2_LQ_MTP1_c113492-f1p2-2143	0	0	0	0	0	0	0	0	-1.805	-2.0459	-1.211	0	0
CIPK	AT1G01140.3	i2_LQ_MTP1_c70996-f1p28-2606	0	0	0	0	0	0	0	1.0608	0	0	0	-0.80814	-1.4905
CIPK	AT1G01140.3	i2_HQ_MTP1_c113151-f4p0-2094	0	0	0	0	0	0	0	0	-1.4009	0	-1.1928	-1.0622	0
CIPK	AT1G29230.1	i2_LQ_MTP1_c22222-f1p9-2569	0	0	0	0	0	0	0	0	-1.3064	0	0	-1.0795	-1.1807
CIPK	AT1G01140.3	i2_LQ_MTP1_c90860-f1p2-2172	0	0	0	-0.6508	0	0	0	0.54913	0	0	0	0	-1.0432
CIPK	AT1G01140.3	i2_LQ_MTP1_c50417-f1p1-2048	0	0	0	0	0	-2.6985	0	-3.6551	-5.495	0	0	0	0
CIPK	AT1G01140.3	i1_LQ_MTP1_c4326-f3p4-1693	0	0	0	0	0	-0.97304	0	0	0	0	1.4578	0	-0.90962
CIPK	AT1G01140.3	i2_LQ_MTP1_c117650-f1p11-2551	0	0	0	0	0	0	0	0	-1.0678	-1.1492	-1.0986	0	0
CIPK	AT1G01140.3	i1_LQ_MTP1_c93337-f1p8-1827	0	0	0	1.2267	0	0	0	0	0	0	0	1.5987	1.9697
CIPK	AT1G01140.3	i3_LQ_MTP1_c39745-f1p0-3728	0	0	0	-0.70249	0	0	0	0.91956	0	0	0	0	-1.4739
CIPK	AT1G01140.3	i1_LQ_MTP1_c44529-f1p13-1907	0	0	0	0	0	0	0	-0.86239	-0.68775	-0.78216	0	0	0
CIPK	AT1G01140.3	i2_LQ_MTP1_c90900-f1p1-2379	0	0	0	0	0	0	-1.6571	-1.5589	0	0	0	0	1.7913
CIPK	AT1G01140.3	i1_LQ_MTP1_c7594-f1p2-1605	0	0	1.0885	1.3423	0	0	0	0	0	-1.669	0	0	0
CIPK	AT1G01140.3	i2_LQ_MTP1_c84269-f1p0-2030	0	1.3116	0	0	0	0	0	-1.8606	0	0	1.7754	0	0
CIPK	AT1G01140.3	i1_LQ_MTP1_c113591-f1p5-1689	0	0	1.2292	0	0	0	0	0	-1.2025	0	-1.0411	0	0
CIPK	AT1G01140.3	i2_LQ_MTP1_c21717-f1p22-2381	0	0	0	0	0	0	0	0	0.91246	0.4985	0	0.81316	0
CIPK	AT1G30270.1	i3_LQ_MTP1_c7740-f1p7-3791	0	0	0	5.4221	0	0	2.7694	2.9104	0	0	0	0	0
CIPK	AT1G01140.3	i2_LQ_MTP1_c14074-f1p3-2428	0	0	0	0	0	0	0	2.4949	0	2.4772	0	1.4011	0
CIPK	AT1G01140.3	i1_LQ_MTP1_c127002-f1p9-2000	-1.745	-1.312	0	0	0	0	0	0	0	0	0	0	10.543
CIPK	AT1G01140.3	i2_HQ_MTP1_c5103-f2p11-2501	0	0	0	0	0	-0.88545	-1.5882	-2.723	0	0	-0.9536	0	0
CIPK	AT1G01140.3	i3_LQ_MTP1_c38863-f1p1-3243	0	0	0	1.7918	0	0	1.7805	3.5918	0	0	0	0	-2.5758
CIPK	AT1G01140.3	i1_HQ_MTP1_c28818-f4p4-1767	0	0	0	0	0	0	-2.2543	-2.0472	0	0	0	1.523	1.3182
CIPK	AT1G01140.3	i3_HQ_MTP1_c7193-f2p6-3399	0	0	0	0	0	0	-1.4681	0	-1.7155	-1.7397	-2.9048	0	0
CIPK	AT1G01140.3	i1_LQ_MTP1_c43062-f1p10-1885	0	0	0	0	0	0	0	0	1.2544	2.0099	2.0205	1.3314	0
CIPK	AT1G01140.3	i2_LQ_MTP1_c44624-f1p0-2246	0	0	0	0	0	0	0.85521	0.83722	0	0	0	-1.5353	-1.2441
CIPK	AT1G01140.3	i1_LQ_MTP1_c18644-f1p4-1276	0	0	-0.92882	-1.3667	0	0	0	0	0.91606	1.0564	0	0	0
CIPK	AT1G01140.3	i1_HQ_MTP1_c50003-f4p9-1608	0	0	0	0	0	0	0	0	0	-0.63197	-0.89693	-0.6283	-0.90338
CIPK	AT1G01140.3	i2_HQ_MTP1_c45276-f3p0-2163	0	0	0	1.0336	0	0	0	0	0	-1.2278	-0.54427	0	0.64996
CIPK	AT1G01140.3	i1_HQ_MTP1_c50454-f4p4-1955	0	0	1.4178	0	0	0	0	1.6184	0	0	0	1.4725	-1.735
CIPK	AT1G01140.3	i2_LQ_MTP1_c117682-f1p0-2441	0	0	0	0	0	0	-0.97068	0	0	1.185	0.92155	1.1163	0
CIPK	AT1G01140.3	i4_HQ_MTP1_c455-f3p0-4479	0	0	0	0.51381	0	0	0	0	-0.67747	-0.81148	0	-0.52978	0
CIPK	AT1G01140.3	i2_LQ_MTP1_c23256-f1p0-2624	0	0	0	0	0	0	0	0	-1.3138	-1.4452	-1.1722	-1.1245	0
CIPK	AT1G01140.3	i2_LQ_MTP1_c27775-f1p32-2490	0	0	0	1.024	0	0	0	0	-1.1419	-1.2241	-1.5761	0	0
CIPK	AT1G01140.3	i2_LQ_MTP1_c83920-f1p0-2026	0	0	0	0	0	1.3329	0	2.7727	0	0	-2.2956	0	-2.3558
CIPK	AT1G01140.3	i1_LQ_MTP1_c41580-f1p2-1948	0	0.97996	0	0	0	0	0	0	0	0.85088	1.3442	0.92176	0
CIPK	AT1G01140.3	i2_HQ_MTP1_c10224-f4p11-2538	0	0	0	0	0	0	0	0	0	0.68774	0.70063	1.0976	0.76431
CIPK	AT1G01140.3	i2_LQ_MTP1_c20725-f1p9-2426	0	0	0	0	0	0	0	0	1.2157	0.99678	0.97384	1.0677	0
CIPK	AT1G01140.3	i1_LQ_MTP1_c2716-f1p2-1939	0	0	0	2.0936	0	0	0	0	-2.2491	-1.8431	0	-1.5459	0
CIPK	AT1G01140.3	i4_LQ_MTP1_c11658-f1p0-4052	0	0	0	0	0	0	-2.0042	-2.0653	0	0	0	1.9142	1.4135
CIPK	AT1G01140.3	i2_HQ_MTP1_c88993-f2p0-2083	0	0	0	0	0	0.691	0	0	-0.65059	-1.0191	-1.5141	0	0
CIPK	AT1G01140.3	i1_LQ_MTP1_c38555-f1p19-2100	0	0	-0.7768	0	0	0	0	0	0.86989	0.78545	0.9792	0	0
CIPK	AT1G01140.3	i2_LQ_MTP1_c140856-f2p20-2204	0	0	0	0	0	0	-0.94198	-1.0464	0	0	-0.51093	0	0.69206
CIPK	AT1G01140.3	i1_HQ_MTP1_c29468-f2p3-1625	0	0	0	0	0	-1.9736	-3.045	-1.7347	0	0	2.1231	0	0
CIPK	AT1G01140.3	i1_LQ_MTP1_c87703-f1p6-1514	0	0	0	0	0	0	0	0.98209	0	-1.127	-1.4926	-1.3644	0
CIPK	AT1G01140.3	i1_LQ_MTP1_c86138-f1p6-1627	0	0	0	0	0	0	0	-1.656	-1.2169	-3.1519	-2.527	0	0
CIPK	AT1G01140.3	i1_HQ_MTP1_c12101-f3p2-1441	0	0	0	0	0	0	0	0	-1.2721	-1.3157	0	-1.04	-0.96791
CIPK	AT1G01140.3	i1_LQ_MTP1_c123882-f1p23-1793	0	0	0	-1.1611	0	0	-3.1141	-3.1533	0	0	0	2.6019	0
CIPK	AT1G01140.3	i2_LQ_MTP1_c74769-f1p5-2594	0	0	0	0	0	0	0	0	-0.98885	-0.98258	-0.99325	-0.98656	0
CIPK	AT1G01140.3	i2_LQ_MTP1_c72740-f1p3-2158	0	0	0	0	0	-0.75744	0	-0.96603	-0.91015	-1.1833	0	0	0
CIPK	AT1G01140.3	i2_LQ_MTP1_c54925-f2p0-2749	0	0	0	0	0	0	-1.1262	-1.0091	0	1.1847	0.83427	0	0
CIPK	AT1G29230.1	i3_LQ_MTP1_c7333-f1p0-3965	0	0	0	0	0	-2.6514	0	-3.3799	-5.1541	-5.2382	0	0	0
CIPK	AT1G01140.3	i2_LQ_MTP1_c113721-f1p26-2462	0	0	0	0	0	0	1.3557	1.5108	1.1681	0	0	0	-1.2897
CIPK	AT4G14580.1	i3_HQ_MTP1_c11720-f3p0-3276	0	0	0	0	0	0	0	3.6811	3.9182	2.4439	0	2.5769	0
CIPK	AT1G01140.3	i2_LQ_MTP1_c78811-f1p0-2606	0	0	0	0	0	0	0	0	-2.8592	0	-2.7046	-3.2259	-5.4169
CIPK	AT1G01140.3	i2_LQ_MTP1_c5029-f1p13-2580	0	0	0	0	0	0	0	0	-1.6577	-1.7473	-1.6796	-1.0337	0
CIPK	AT1G01140.3	i2_LQ_MTP1_c39307-f2p10-2492	0	0	0	0	0	0	0	0	-0.97686	0	-0.95385	-1.1803	-1.8401
CIPK	AT1G01140.3	i2_LQ_MTP1_c102789-f1p0-2050	0	0	0	2.0378	0	0	0	0	-1.65	-1.7035	-1.4343	-1.5415	0
CIPK	AT1G01140.3	i2_HQ_MTP1_c83052-f2p0-2083	0	0	0	0	0	0	0	0	-1.0922	-0.9061	-1.0219	-1.3325	-0.806
CIPK	AT1G01140.3	i2_HQ_MTP1_c37842-f3p15-2563	0	0	0	0	0	0	0	0	1.0949	1.1038	1.1648	1.3192	1.1454
CIPK	AT1G01140.3	i1_LQ_MTP1_c95174-f1p1-1769	0	0	0	0	0	0	2.1657	2.7961	1.5964	0	0	-1.3476	-2.4381
CIPK	AT1G01140.3	i2_HQ_MTP1_c122588-f17p0-2769	0	0	0	2.5708	0	0	-2.0167	-2.4334	-3.4246	-1.8319	0	0	0
CIPK	AT1G01140.3	i2_LQ_MTP1_c55763-f1p0-2726	0	0	0	0	0	-1.7897	-1.5289	-2.3163	-3.6203	-1.9529	0	0	0
CIPK	AT1G01140.3	i1_LQ_MTP1_c56360-f1p1-1642	0	0	0	0	0	-0.90398	-1.0316	-1.1901	-1.1683	-0.843	0	0	0
CIPK	AT1G01140.3	i2_LQ_MTP1_c65986-f1p0-2058	0	0	0	-3.132	0	0	0	0	3.093	4.4619	8.9555	8.0273	0
CIPK	AT1G01140.3	i2_HQ_MTP1_c21841-f4p19-2604	0	0	0	0	0	0	-0.84925	-1.0686	-1.2962	-1.4737	-1.1171	0	0
CIPK	AT1G01140.3	i1_LQ_MTP1_c85520-f1p13-1744	0	0	0.93649	0	0	0	1.1195	0	0	1.537	0.96106	0	1.8321
CIPK	AT2G34180.1	i2_HQ_MTP1_c1071-f6p15-2456	0	0	0	0	0	0	0	0	1.0156	1.1028	1.317	1.0824	0.77329
CIPK	AT1G29230.1	i1_LQ_MTP1_c42907-f1p5-1892	0	0	0	0	0	0	0	0	0.68979	0.70368	0.73609	0.59145	0.85231
CIPK	AT1G01140.3	i2_LQ_MTP1_c67381-f1p0-2071	0	0	0	0	0	0	0	0	-2.8406	-3.5574	-2.4514	-2.8692	-2.5303
CIPK	AT5G45820.1	i2_LQ_MTP1_c33784-f1p8-2072	0	0	0	2.0983	0	0	0	0	-3.2774	-2.0187	-1.9944	-2.8588	0
CIPK	AT1G01140.3	i2_HQ_MTP1_c86137-f2p26-2103	0	0	0	0	0	-0.83703	-0.67305	-1.066	-0.91412	-1.0456	0	0	0
CIPK	AT1G01140.3	i2_LQ_MTP1_c76866-f1p18-2499	0	0	0	1.312	0	0	-1.5054	-1.5111	0	-1.1827	0	0	1.88
CIPK	AT1G01140.3	i1_LQ_MTP1_c126281-f1p2-1789	0	0	0	-1.2673	0	0	0	0	2.3526	3.2165	2.385	1.9156	0
CIPK	AT2G34180.1	i2_HQ_MTP1_c2429-f4p0-2388	0	0	0	0	0	0	0	0	1.1489	1.0745	1.1368	1.011	0.9805
CIPK	AT1G01140.3	i3_HQ_MTP1_c1754-f2p13-3202	0	0	0	0	0	0	-0.72221	-0.97594	-1.1714	-0.87601	-1.1234	0	0
CIPK	AT1G01140.3	i1_LQ_MTP1_c17250-f11p5-1942	0	0	0	0	0	0	0	0	-0.81993	-1.0877	-1.1419	-1.1134	-0.99263
CIPK	AT1G01140.3	i2_LQ_MTP1_c44246-f1p5-2338	0	0	0	1.7091	1.2538	0	0	0	1.2574	0	1.9613	0	3.1451
CIPK	AT1G01140.3	i3_LQ_MTP1_c11957-f1p3-3075	0	0	0	0	0	-3.246	-6.1183	-3.2318	-5.7407	-5.4222	0	0	0
CIPK	AT1G29230.1	i1_LQ_MTP1_c28768-f1p11-2014	0	0	-1.6359	-1.9066	0	0	0	0	2.5158	1.5246	2.7729	0	0
CIPK	AT1G01140.3	i1_LQ_MTP1_c125467-f1p2-1392	0	0	0	0	0	0	0	0	3.3243	2.1666	3.9312	2.1682	2.0014
CIPK	AT2G34180.1	i2_HQ_MTP1_c7150-f4p2-2630	0	0	0	0.86899	0	0	0	0	-1.241	-1.2489	-0.94682	-0.59311	0
CIPK	AT1G01140.3	i2_LQ_MTP1_c75454-f2p2-2209	0	0	0	0	0	0	0	0	-1.7407	-1.5612	-1.3929	-1.4389	-1.008
CIPK	AT1G01140.3	i2_LQ_MTP1_c74855-f1p4-2696	0	0	0	0	0	0	0	0	2.9006	1.4702	1.3662	1.7914	2.5486
CIPK	AT1G01140.3	i1_LQ_MTP1_c3614-f2p3-1507	0	0	0	0	0	0	1.0357	1.5248	0	0	-0.61582	-1.3509	-2.0039
CIPK	AT1G01140.3	i2_LQ_MTP1_c83812-f1p0-2050	0	0	0	-5.8601	0	0	0	0	3.987	5.5451	6.1918	5.338	0
CIPK	AT1G01140.3	i1_LQ_MTP1_c93813-f1p7-1660	0	0	0	0	0	0	0	0	3.1011	1.9352	2.4353	3.5366	4.4308
CIPK	AT1G01140.3	i2_LQ_MTP1_c9223-f1p2-2172	0	0	0	0	0	0	0	1.5684	1.572	1.1124	1.0894	1.1012	0
CIPK	AT1G01140.3	i2_HQ_MTP1_c23042-f2p10-2434	-2.5912	0	0	0	0	0	0	0	-2.3995	-5.0153	-3.0962	-2.2164	0
CIPK	AT1G01140.3	i2_LQ_MTP1_c46222-f1p1-2163	0	0	0	0	0	0	0	0	-1.5634	-1.3614	-1.2718	-1.7221	-1.6622
CIPK	AT1G01140.3	i2_LQ_MTP1_c23240-f1p4-2853	0	0	0	-0.6602	0	0	0	0	1.5553	1.6434	1.4429	1.0271	0
CIPK	AT1G01140.3	i2_LQ_MTP1_c136975-f1p0-2060	0	0	0	0	0	0	0	0	-2.0908	-1.8329	-2.6381	-2.1819	-1.6643
CIPK	AT1G01140.3	i2_LQ_MTP1_c13022-f1p3-2534	0	0	0	0	0	-1.7295	-1.6109	0	-2.7758	-2.8956	-4.8407	0	0
CIPK	AT4G14580.1	i3_HQ_MTP1_c14991-f3p1-3186	0	0	-0.79653	-1.1861	0	0	0	0	0	2.3995	2.0769	1.9143	0
CIPK	AT1G29230.1	i2_HQ_MTP1_c50684-f8p0-2422	0	0	0	0	0	0	-0.87559	-0.83603	0	0	0.77661	1.2556	1.1161
CIPK	AT1G01140.3	i2_LQ_MTP1_c83461-f1p0-2052	0	0	0	0	0	0	0	0	-2.2686	-1.7414	-2.5859	-2.2831	-1.9038
CIPK	AT1G01140.3	i2_LQ_MTP1_c110654-f1p0-2351	0	0	-1.3825	0	0	0	1.6342	1.7382	1.2894	0	0	-1.7493	0
CIPK	AT1G01140.3	i1_LQ_MTP1_c107563-f1p4-1874	0	0	0	-1.7482	0	0	0	0	1.2463	1.1971	1.8399	1.9713	0
CIPK	AT3G17510.1	i1_LQ_MTP1_c68501-f1p4-1912	0	0	0	1.6514	0	0	0	0	-2.3799	-2.4946	-2.3299	-1.6054	0
CIPK	AT1G01140.3	i1_HQ_MTP1_c11042-f2p10-1941	0	0	0	1.277	0	0	0	0	-2.0662	-2.0007	-2.2388	-1.7132	0
CIPK	AT1G01140.3	i1_HQ_MTP1_c100796-f5p4-1852	0	0	0	-2.0354	0	0	0	0	2.1192	2.4267	2.1845	1.9219	0
CIPK	AT1G01140.3	i1_LQ_MTP1_c107775-f1p2-1415	0	1.4527	1.5785	0	0	0	0	-1.1657	-2.0706	-1.518	0	0	0
CIPK	AT1G01140.3	i3_LQ_MTP1_c32280-f1p0-3314	0	0	0	0	0	0	0	0	-1.5394	-1.4502	-1.6059	-0.98843	-0.701
CIPK	AT1G01140.3	i2_LQ_MTP1_c40073-f1p6-2322	0	0	0	0	0	0	0	0	2.1129	1.6504	1.727	2.0814	1.5044
CIPK	AT1G01140.3	i2_HQ_MTP1_c21937-f3p14-2197	0	0	0	0	0	-0.98092	-1.1775	-1.4228	-1.1228	-1.0105	0	0	0
CIPK	AT1G01140.3	i1_LQ_MTP1_c38443-f1p3-1818	0	0	0	0	0	0	0	0	2.4569	1.4501	3.0349	2.5882	4.1401
CIPK	AT1G01140.3	i1_LQ_MTP1_c11601-f1p16-1994	0	0	2.6294	2.0805	0	-1.7638	0	-2.6801	-2.38	0	0	0	2.348
CIPK	AT1G01140.3	i1_LQ_MTP1_c53872-f1p7-2014	0	0	0	0	0	0	1.1455	1.7185	2.5609	2.269	2.1216	1.0385	0
CIPK	AT1G01140.3	i1_LQ_MTP1_c28751-f1p5-1856	0	0	0	-0.9522	0	0	0	0	2.0987	2.1603	2.4764	1.9949	1.5457
CIPK	AT1G01140.3	i1_HQ_MTP1_c75426-f2p4-1342	0	0	0	1.0243	0	0	0	-0.82314	-2.0237	-1.9038	-2.3227	-1.3497	0
CIPK	AT1G01140.3	i1_LQ_MTP1_c67099-f1p4-1954	0	0	-0.81821	0	0	0	0	1.0489	1.9719	1.6743	1.2415	1.2015	0
CIPK	AT1G01140.3	i1_LQ_MTP1_c23682-f1p3-1719	0	0	0	-0.86827	0	0	0	0	2.0577	2.2826	2.6911	1.8592	2.6858
CIPK	AT1G01140.3	i1_LQ_MTP1_c11607-f1p5-1741	0	0	0	-0.70718	0	0	0.77097	0	1.9225	2.0537	1.9688	1.3547	0
CIPK	AT1G01140.3	i2_LQ_MTP1_c60925-f1p0-2165	0	0	0	0	-0.71987	-0.94618	-1.5576	-1.1561	-0.864	0	0	0.84058	0
CIPK	AT1G01140.3	i1_HQ_MTP1_c11818-f2p1-1844	0	0	0	0	0	2.3804	2.1994	2.967	0	0	-2.1472	-1.8014	-2.3906
CIPK	AT1G01140.3	i1_LQ_MTP1_c74876-f1p5-1585	0	0	0	-0.94612	0	0	0	0	2.1217	2.4079	2.4548	1.7616	1.0634
CIPK	AT1G01140.3	i1_LQ_MTP1_c76310-f1p1-1896	0	-2.0754	-2.4054	-2.7028	0	1.0003	0	0	0	0	-2.8277	0	-2.3085
CIPK	AT1G01140.3	i3_LQ_MTP1_c3004-f1p12-3904	0	0	0	1.4174	0	-1.2727	-2.1067	-2.5523	-2.3032	-2.4542	0	0	0
CIPK	AT1G01140.3	i1_HQ_MTP1_c128708-f2p1-1894	0	0	0	0	0	1.6919	1.0563	0.9512	0	0	-2.0059	-1.6869	-1.8426
CIPK	AT1G01140.3	i1_LQ_MTP1_c73167-f1p8-1989	0	0	0	0	0	0	0	1.8767	-3.4635	-6.4678	-5.6566	-5.6762	-6.7269
CIPK	AT1G01140.3	i1_LQ_MTP1_c129489-f1p2-1787	0	0	0	-0.98285	0	0	0.98681	0	2.2848	3.0601	2.2813	1.7564	0
CIPK	AT1G01140.3	i2_LQ_MTP1_c108484-f1p0-2742	0	0	0	0	0	0	0.66829	0	-1.3957	-0.96472	-2.0279	-2.2117	-2.1112
CIPK	AT1G01140.3	i1_LQ_MTP1_c88676-f1p8-1665	0	0	0	2.127	0	0	1.9778	3.1732	0	0	-2.6219	-2.4734	-2.1356
CIPK	AT1G01140.3	i1_LQ_MTP1_c22435-f1p4-1287	0	0	0	0	-0.74753	0	-0.69833	0	-2.4581	-1.5975	-2.2798	-1.5784	0
CIPK	AT1G01140.3	i1_LQ_MTP1_c128289-f1p4-1960	0	0	0	-2.6278	0	0	0	0	3.3356	3.0876	3.5398	3.4652	1.3425
CIPK	AT1G01140.3	i1_LQ_MTP1_c111748-f1p6-1722	0	0	0	0	0	-1.7983	0	0	1.3287	1.3437	2.6565	1.1098	1.6247
CIPK	AT1G01140.3	i2_LQ_MTP1_c62758-f1p0-2208	0	0	0	0	-0.90839	-0.65833	0	0	-1.631	-0.70651	-1.0679	-1.8868	-2.2838
CIPK	AT3G23000.1	i2_LQ_MTP1_c61584-f1p0-2814	0	0	0	0	0	0	-0.66703	-1.056	1.8044	2.529	2.5012	1.9135	1.8884
CIPK	AT1G01140.3	i2_LQ_MTP1_c109293-f1p0-2685	0	1.7415	1.8486	0	0	0	0	0	1.6565	2.9209	3.4592	4.3842	1.9736
CIPK	AT1G01140.3	i2_LQ_MTP1_c102564-f1p0-2032	0	0	0	-2.0138	0	0	0	-2.723	4.9631	5.4646	5.6267	6.5326	5.6367
CIPK	AT1G01140.3	i2_LQ_MTP1_c91650-f1p23-2775	0	0	0	1.3498	0	0	1.6315	2.3261	0	-1.6776	-2.0748	-2.1753	-1.6568
CIPK	AT1G01140.3	i1_LQ_MTP1_c32557-f16p22-1962	0	0	0	-2.5395	0	0	0	-4.8248	7.1619	7.6658	8.7397	8.3822	9.408
CIPK	AT1G01140.3	i5_LQ_MTP1_c1952-f1p3-5115	0	0	0	-1.2889	0	0	0.64831	1.257	2.0805	2.085	1.9234	0.95459	0
CIPK	AT1G01140.3	i1_HQ_MTP1_c101486-f6p1-1425	0	0	0	0	0	0	1.3624	1.1931	2.8374	2.9964	2.2076	1.2692	1.5328
CIPK	AT1G01140.3	i2_HQ_MTP1_c95160-f2p0-2225	-1.1828	0	0	0	-0.61342	0	0	0	-1.9652	-2.5116	-2.2293	-3.1285	-2.1633
CIPK	AT1G01140.3	i2_LQ_MTP1_c145495-f1p0-2007	0	1.6568	1.8796	0	0	0	0	0	2.2694	3.1292	3.3682	4.101	1.8672
CIPK	AT1G01140.3	i1_HQ_MTP1_c5472-f5p5-1975	0	0	0	0	0	0	0.71089	0.8573	-2.5041	-2.3755	-2.5781	-3.059	-2.8004
CIPK	AT1G01140.3	i2_LQ_MTP1_c84708-f1p11-2053	0	0	2.6208	2.8411	0	-2.1528	-1.968	-1.8922	-5.453	-5.1342	0	0	0
CIPK	AT1G01140.3	i3_LQ_MTP1_c5370-f1p2-3675	0	0	0	0	0	-0.85476	0	-1.1776	-2.0069	-3.2576	-2.1729	-2.6732	-1.1758
CIPK	AT1G01140.3	i1_LQ_MTP1_c73030-f1p3-1308	0	0	-0.86799	-1.6109	0	0.74582	0	0	1.6267	1.5848	0.49916	0.99199	0
CIPK	AT1G01140.3	i2_LQ_MTP1_c74447-f1p5-2394	0	0.73972	0.68308	0.58144	0	0	-0.82394	0	0	0	0.954	1.2648	0.64935
CIPK	AT1G01140.3	i1_LQ_MTP1_c67491-f2p5-1591	0	0	-0.93527	-0.94488	0	0	0.95365	1.6223	2.3176	1.9668	1.6741	0	0
CIPK	AT1G01140.3	i2_LQ_MTP1_c88661-f1p25-2104	0	0	0	0	0	-2.4481	-1.9101	-3.2495	-5.564	-5.5667	-2.828	-3.2519	0
CIPK	AT1G01140.3	i1_HQ_MTP1_c60614-f2p8-1915	0	0	0	0	0	0	-1.3463	-1.4223	1.5691	2.0488	2.62	3.5338	2.7521
CIPK	AT1G01140.3	i1_LQ_MTP1_c105549-f1p2-1867	0	0	0	-1.3474	0	1.3103	0	1.9377	3.4637	3.3061	1.6531	1.6549	0
CIPK	AT1G01140.3	i2_HQ_MTP1_c7626-f2p20-2299	0	0.72685	0.93189	1.1125	0	0	-0.51207	0	-0.52268	0	0	0.89522	1.0202
CIPK	AT1G01140.3	i1_LQ_MTP1_c128958-f1p8-1758	0	1.911	1.7272	0	0	-3.3398	0	0	0	1.7651	5.3276	3.9796	2.644
CIPK	AT1G01140.3	i2_HQ_MTP1_c36537-f2p0-2657	0	0	0	0	0	-1.5061	-1.6329	-1.6309	-2.3587	-2.6109	-1.1124	-0.98607	0
CIPK	AT1G01140.3	i2_LQ_MTP1_c8292-f1p6-2907	0	0	0	0	0	-1.5838	-2.5816	-4.3557	-3.448	-2.8855	-2.3534	-2.9138	0
CIPK	AT1G01140.3	i1_LQ_MTP1_c93860-f1p3-1805	0	0.7626	0.98963	0	0	0	0	0	1.916	2.0976	2.4108	3.2736	3.3323
CIPK	AT1G01140.3	i1_LQ_MTP1_c6346-f1p4-1908	0	0	-0.93686	-1.8071	0	0	0	0	2.5849	2.8765	2.8196	2.2093	1.1642
CIPK	AT1G01140.3	i1_HQ_MTP1_c33684-f7p13-1940	0	0	0.85731	0	0.82219	0.85715	1.583	1.3997	0	0	0	-1.0102	-1.0597
CIPK	AT1G01140.3	i2_LQ_MTP1_c30477-f1p0-2082	0	0	0	0	0	0	1.0016	2.2052	-2.989	-2.7274	-3.3459	-3.7498	-5.4892
CIPK	AT1G01140.3	i1_LQ_MTP1_c42136-f1p4-1968	0	0	-0.86801	-1.9918	0	0	0	0	2.8994	3.1495	2.7031	2.53	1.2963
CIPK	AT1G01140.3	i1_LQ_MTP1_c12068-f1p3-1674	0	0	0	-2.3889	0	0	2.5013	2.8422	2.8153	2.7919	1.7982	0	-2.4598
CIPK	AT1G01140.3	i1_HQ_MTP1_c88036-f2p1-1969	-1.3557	0	-1.0999	0	0	1.0135	0	1.4989	0	-1.2291	-1.5313	0	-1.9376
CIPK	AT1G01140.3	i2_LQ_MTP1_c111615-f1p2-2520	0	0	0	0	0	-1.7922	-2.0145	-3.6533	-2.653	-3.2022	-2.5847	-3.1681	0
CIPK	AT1G01140.3	i1_HQ_MTP1_c55419-f3p5-1944	0	0	0	-1.3784	0	-2.9413	-3.1424	-2.6612	-2.8318	-2.5005	0	0	-1.5799
CIPK	AT1G01140.3	i2_LQ_MTP1_c133974-f1p0-2159	0.87676	0	0	0	0.4959	0	0	0	-1.525	-1.1373	-1.4885	-0.93524	-1.0273
CIPK	AT1G01140.3	i1_LQ_MTP1_c19351-f1p8-1991	0	0	0	0	0	-1.1827	-1.1021	-2.1617	-4.4323	-4.4263	-3.0058	-3.4154	-2.5144
CIPK	AT1G01140.3	i2_LQ_MTP1_c80478-f1p0-2256	0	0	0	-1.2451	0	-1.6637	0	-1.9248	1.383	1.3259	2.3858	1.5621	2.0266
CIPK	AT1G01140.3	i2_LQ_MTP1_c49538-f1p0-2061	0	0	0	0	0	-1.4017	-1.5805	-1.9907	-3.6442	-3.3543	-1.9245	-2.7394	-1.7398
CIPK	AT1G01140.3	i2_HQ_MTP1_c55745-f4p0-2689	0	0	-0.96625	-1.3448	-0.67071	-0.45443	0	0	0.86016	1.0177	0.97528	0	-1.057
CIPK	AT1G01140.3	i1_LQ_MTP1_c94978-f1p12-2174	0	0	0	0	0	-2.5722	-2.3416	-3.3773	-5.0267	-4.5156	-2.3601	-2.4952	-1.5817
CIPK	AT1G01140.3	i1_LQ_MTP1_c34514-f1p3-1424	0	-1.7738	-1.1612	0	0	0	2.2155	2.2486	1.6102	0	-1.1327	-1.7953	-1.0676
CIPK	AT1G01140.3	i2_LQ_MTP1_c126949-f1p1-2709	0	0	0	0	0	-0.59441	1.103	0.97176	-1.5438	-1.1579	-0.57872	-1.88	-1.8178
CIPK	AT1G01140.3	i2_LQ_MTP1_c114994-f1p0-2561	0	0	0	0	0	-1.8589	-1.6531	-2.3268	-3.4193	-3.3264	-1.6889	-2.1526	-1.7133
CIPK	AT1G01140.3	i1_LQ_MTP1_c76031-f1p1-1642	0	0	0	-1.052	0	0	1.4201	1.2411	3.5167	3.5675	2.6769	1.5397	1.1859
CIPK	AT1G01140.3	i2_HQ_MTP1_c140889-f2p23-2040	0	0	0	0.76382	0	0.74143	0	0.98328	2.998	2.2528	2.3286	2.7266	2.7455
CIPK	AT1G01140.3	i1_LQ_MTP1_c94317-f1p3-1950	0	0	0	0	0	-1.0288	-1.4066	-1.1732	0.99522	1.4881	1.9943	2.625	1.9283
CIPK	AT1G01140.3	i2_LQ_MTP1_c33888-f1p6-2047	0	0	0	0	0	-1.318	-1.4382	-2.104	-3.0653	-2.9165	-2.0989	-2.2123	-1.8049
CIPK	AT1G01140.3	i1_LQ_MTP1_c3050-f1p3-1511	0	0	0	0	0.47646	-0.94956	0	-1.7489	-3.807	-4.254	-2.7553	-2.6892	-1.7992
CIPK	AT1G01140.3	i1_HQ_MTP1_c142473-f2p6-1876	0	-0.64242	-0.82329	-1.5555	0	0	0	0	3.5709	3.6317	4.5017	4.0444	3.9987
CIPK	AT1G01140.3	i2_LQ_MTP1_c117288-f1p0-2648	0	0	0	4.6406	0	-2.7415	-2.9997	-5.4625	-10.105	-10.086	-6.5359	-5.4965	0
CIPK	AT1G01140.3	i1_LQ_MTP1_c37413-f1p3-1662	0	0	0	0	0	-1.4276	-0.95552	-2.031	-3.4116	-3.7821	-2.3641	-2.7291	-1.883
CIPK	AT1G01140.3	i1_LQ_MTP1_c39002-f1p9-1762	0	0	0	0	0	1.0035	0.94652	2.6996	-3.2918	-3.6246	-4.3929	-6.1579	-7.1221
CIPK	AT1G01140.3	i1_HQ_MTP1_c11628-f14p8-1938	0	-0.47574	0	0.60318	0	0	0	0.79693	1.3275	1.0543	0.79177	1.4762	1.0981
CIPK	AT1G01140.3	i1_HQ_MTP1_c120796-f11p4-1485	0	0	0.80628	1.5218	0	0	1.0057	1.174	-0.55013	-0.59804	-0.61915	-0.77833	0
CIPK	AT1G01140.3	i1_LQ_MTP1_c93855-f1p2-1584	0	0	2.2811	3.261	0	1.3186	0.91282	1.5171	-1.6162	-1.789	-2.1662	0	0
CIPK	AT1G01140.3	i2_LQ_MTP1_c70712-f1p0-2216	0	0	0	0	0	1.6138	2.725	2.8992	4.0913	3.6884	2.847	1.7227	1.5346
CIPK	AT1G01140.3	i3_LQ_MTP1_c6251-f1p0-3396	0	0	0	0	0	-1.2885	-1.2472	-1.3084	-4.0805	-5.1349	-3.287	-2.9954	-2.5617
CIPK	AT1G01140.3	i2_LQ_MTP1_c31454-f1p0-2694	0	0	0	0	0	1.3261	1.2134	3.2576	-2.685	-3.913	-4.8138	-5.2053	-6.6911
CIPK	AT1G01140.3	i1_LQ_MTP1_c77637-f1p10-1844	0	0	0	0	0	-1.04	-1.4839	-1.2111	-3.8009	-4.4282	-3.3026	-3.8702	-3.1838
CIPK	AT1G01140.3	i2_HQ_MTP1_c5348-f5p9-2746	0	0	0	0.50703	0	0	1.2993	1.6113	-1.1072	-1.0258	-0.73834	-2.167	-2.2449
CIPK	AT1G01140.3	i2_LQ_MTP1_c52677-f1p4-2256	0	0	0	0	0	-1.1392	-1.0393	-1.5251	-4.368	-4.2697	-3.6306	-2.4707	-2.1664
CIPK	AT1G01140.3	i1_LQ_MTP1_c54563-f1p9-1657	0	0	0	1.5039	0	0.90437	1.6796	2.7954	0	-1.6054	-1.7467	-1.9729	-2.0861
CIPK	AT1G01140.3	i1_HQ_MTP1_c37390-f4p5-1709	0	0	-1.1246	-1.4786	0	0	1.7769	1.861	5.0169	4.609	4.1927	2.096	1.642
CIPK	AT1G01140.3	i1_HQ_MTP1_c21776-f9p8-1897	0	0	0	-1.4462	-0.78059	-0.88613	-1.3894	-1.8626	-2.0275	-1.5156	-1.0886	0	-1.6437
CIPK	AT1G01140.3	i2_LQ_MTP1_c103088-f1p4-2059	0	0	0	-0.90523	-1.284	0	-1.7537	-3.9186	0.99782	1.7181	2.1166	1.9649	3.9753
CIPK	AT1G01140.3	i2_LQ_MTP1_c97423-f1p0-2826	0	0	0	0	-0.96942	0.73641	1.376	2.1391	-4.6971	-5.9769	-6.8512	-6.0631	-6.721
CIPK	AT1G01140.3	i1_HQ_MTP1_c26537-f2p3-1574	0	0	0	-1.0669	0	-0.94803	-1.629	-2.6466	1.038	1.7251	2.2468	2.3547	2.5833
CIPK	AT1G01140.3	i2_LQ_MTP1_c89362-f1p4-2718	0	0	0	-0.88173	0	-1.0004	-1.2434	-2.4646	-3.8964	-3.4446	-2.85	-2.253	-2.3486
CIPK	AT1G01140.3	i1_HQ_MTP1_c53690-f2p3-1694	0	1.0746	0.87565	0	0	0	-0.56176	-0.733	1.2499	1.8268	2.2926	2.669	2.314
CIPK	AT1G01140.3	i1_LQ_MTP1_c125686-f1p3-1467	0	0	0.91731	1.5934	0	0	1.1303	1.2279	-1.0704	-1.1269	-1.1076	-1.3115	-0.7432
CIPK	AT1G01140.3	i2_LQ_MTP1_c35720-f1p5-2314	0	0	1.8532	0	0	-1.309	-1.1028	-1.7697	-5.4046	-4.528	-3.6796	-2.4771	-2.7776
CIPK	AT1G01140.3	i1_HQ_MTP1_c1878-f3p5-1572	0	-0.83759	-0.74415	0	0	0	-0.93511	-1.3088	-2.1847	-2.4522	-3.2048	-2.0179	-1.5049
CIPK	AT1G01140.3	i1_LQ_MTP1_c130012-f1p3-1605	0	0	0	-1.0376	0	-0.92583	-1.4561	-2.1979	1.5246	2.0256	2.5365	2.6133	2.6497
CIPK	AT1G01140.3	i2_HQ_MTP1_c98960-f2p0-2688	0	0	0.99102	0	0	-1.5405	-1.3287	-2.2418	-3.2378	-3.213	-1.4271	-0.93839	-1.5972
CIPK	AT1G01140.3	i2_HQ_MTP1_c140236-f6p2-2136	0	0	0	1.249	0	-2.1836	-1.7276	-1.8045	-4.4947	-4.4569	-2.4139	-1.9363	-1.4772
CIPK	AT1G01140.3	i1_HQ_MTP1_c104173-f2p4-1781	0	-0.67074	-0.83364	-1.7252	0	0	0	1.0531	3.8307	3.3128	3.476	2.2342	1.015
CIPK	AT1G01140.3	i2_LQ_MTP1_c102590-f1p0-2060	0	0	0.8583	1.0636	0.61496	0.62471	1.1272	1.1939	1.4397	0.7045	0	1.1406	1.2706
CIPK	AT1G01140.3	i1_LQ_MTP1_c107327-f1p8-1726	1.1044	1.5949	2.1046	0	0	-2.3882	-2.0836	-3.7459	0	1.2845	4.2429	4.4645	5.1362
CIPK	AT1G01140.3	i2_LQ_MTP1_c43355-f1p0-2158	-0.59002	-1.0312	-0.78563	-1.5807	0	-2.2469	0	0	3.2973	3.1106	4.4861	3.6603	2.6181
CIPK	AT1G30270.1	i1_LQ_MTP1_c110171-f1p2-1379	0	2.4604	2.645	2.4998	0	1.3003	0	-1.1533	2.2952	3.1951	3.4252	4.4479	5.9109
CIPK	AT1G01140.3	i2_LQ_MTP1_c6542-f1p0-2506	0	-1.7189	-2.3462	-1.969	0	-1.4605	-1.8045	-1.9162	-1.7707	-1.8989	-2.0517	-2.3282	-1.8571
CIPK	AT1G01140.3	i3_LQ_MTP1_c27288-f1p1-3128	0	-1.1007	-1.3481	-1.6099	0	-1.4	-1.8206	-2.2636	-2.8991	-3.0277	-2.6288	-2.445	-2.2778
CIPK	AT1G01140.3	i1_HQ_MTP1_c25610-f4p5-1813	0	-0.64138	-0.55622	-1.1803	0	-1.9877	-1.2213	-1.1346	2.1467	1.765	3.4669	2.7898	2.0686
CIPK	AT1G01140.3	i1_HQ_MTP1_c95014-f2p4-1984	0	0	3.7487	3.7636	0.87021	1.0617	1.1969	1.6334	-3.9606	-2.9618	-3.3424	-1.4277	-1.8681
CIPK	AT1G01140.3	i1_HQ_MTP1_c30078-f4p8-1727	0.9988	1.7915	2.1991	1.3095	0	-2.4908	-2.454	-3.8713	0	1.1292	4.2725	4.6586	5.1753
CIPK	AT1G01140.3	i1_LQ_MTP1_c80186-f1p7-1844	0.67194	1.485	1.5457	0	0	-1.2471	-2.0487	-2.7895	1.6706	2.8909	4.3755	5.2486	4.6108
CIPK	AT1G01140.3	i1_HQ_MTP1_c102872-f2p8-1739	0.73444	1.6496	1.8318	1.1563	0	-2.7552	-2.6142	-3.6562	0	1.245	4.5242	4.5746	4.9289
CIPK	AT1G01140.3	i2_LQ_MTP1_c7791-f1p7-2826	0	-0.91311	-1.4977	-1.4376	0	-1.0849	-1.2082	-1.0476	-2.4009	-2.4679	-2.2444	-2.7074	-2.8227
CIPK	AT1G01140.3	i1_LQ_MTP1_c50482-f1p7-1788	1.4174	1.8999	1.4878	0	-1.6914	-2.1811	-2.2322	-3.1062	0	3.226	4.1603	3.8135	3.7336
ECA	AT1G10130.1	i4_LQ_MTP1_c2193-f1p9-4518	0	0	0	0	0	0	0	0	0	-1.5174	0	0	0
ECA	AT1G07810.1	i3_LQ_MTP1_c8646-f1p0-3131	0	0	0	-1.0884	0	0	0	0	1.8455	1.2981	0.93013	1.1433	1.194
GLR	AT1G05200.1	i2_LQ_MTP1_c77781-f1p0-2990	0	0	0	0	0	0	0	0	0	0	0	4.3672	0
GLR	AT1G05200.1	i3_LQ_MTP1_c20586-f1p4-3215	0	0	0	0	0	-2.7372	0	0	0	0	2.6945	0	0
GLR	AT1G05200.1	i3_LQ_MTP1_c24600-f1p15-3324	0	0	0	0	0	0	0	0	0	0	0	3.4547	3.9871
GLR	AT1G05200.1	i2_LQ_MTP1_c38170-f1p15-2966	0	0	0	0	0	0	0	0	0	6.1648	0	0	5.0084
GLR	AT1G05200.1	i3_HQ_MTP1_c1730-f4p14-3313	0	0	0	0	0	0	0	0	0	0	1.6828	0	2.738
GLR	AT1G05200.1	i3_LQ_MTP1_c43476-f1p38-3878	0	0	0	0	0	0	0	0	0	0	0	1.2725	1.7009
GLR	AT1G05200.1	i3_LQ_MTP1_c4348-f1p6-3524	0	0	0	0	0	0	0	0	0	0	0	0.9158	1.0005
GLR	AT1G05200.1	i3_LQ_MTP1_c39285-f1p155-3835	0	0	0	0	0	0	-1.8616	0	0	0	1.3543	3.712	0
GLR	AT1G05200.1	i3_LQ_MTP1_c42726-f1p2-3246	0	0	0	1.3053	0	-0.92307	0	0	0	0	0.53828	0	0.96685
GLR	AT1G05200.1	i3_HQ_MTP1_c1077-f3p0-3264	0	0	0	0	0	0	1.2078	1.4329	0	0	0	-1.3799	-1.9268
GLR	AT1G05200.1	i3_LQ_MTP1_c13454-f1p1-3200	0	0	0	0	0	0	0.71308	0.81705	0	0	0	-1.0454	-1.826
GLR	AT1G05200.1	i3_LQ_MTP1_c25972-f1p0-3920	0	0	0	0	0	0	0	0	3.432	0	1.8594	2.6239	3.8201
GLR	AT1G05200.1	i2_LQ_MTP1_c24959-f1p0-2759	0	0	0	2.0055	0	0	0	0	-2.8498	-2.5126	-3.3805	0	0
GLR	AT1G05200.1	i3_HQ_MTP1_c1424-f3p0-3288	1.033	0	0	0	0	0	0	0	-1.9612	0	-1.506	-1.3523	-1.0785
GLR	AT1G05200.1	i3_LQ_MTP1_c14948-f1p0-3111	0	0	0	0	0	0	0	0	5.9988	7.3349	7.5905	4.6974	5.2449
GLR	AT1G05200.1	i3_HQ_MTP1_c18900-f2p3-3277	0	0	0	0	0	0	0	-4.377	1.6684	0	2.8556	4.2704	5.828
GLR	AT1G05200.1	i2_LQ_MTP1_c88740-f1p4-2620	0	0	0.76069	0.78218	0	0	0	0	0	1.1244	0	1.8078	1.6851
GLR	AT1G05200.1	i3_LQ_MTP1_c13089-f1p2-3093	0	0	0	0	0	0	0	0	4.4633	4.1263	4.142	4.5332	5.5302
GLR	AT1G05200.1	i3_HQ_MTP1_c17862-f14p0-3305	0	1.0501	0	1.004	0	0	0	0	0	0	1.0512	1.3148	1.656
GLR	AT1G05200.1	i3_LQ_MTP1_c7111-f1p0-3374	0	0	0	1.4437	0	0	0	0	0	1.796	1.7538	2.9989	3.0701
GLR	AT1G05200.1	i3_HQ_MTP1_c6968-f2p1-3335	0	0	0	-0.97107	0	0	0	0	5.0526	4.8221	5.2131	4.9395	4.499
GLR	AT1G05200.1	i3_HQ_MTP1_c52641-f3p0-3230	0	0	-0.71098	0	0	0	0	0	6.8285	6.6181	6.6307	6.7263	8.1804
GLR	AT1G05200.1	i3_LQ_MTP1_c4998-f1p15-3394	0	0	0	0	0	0	-2.5698	-3.013	0.79346	1.4287	1.5427	3.0142	3.7472
GLR	AT1G05200.1	i3_LQ_MTP1_c21435-f1p14-3488	0	0	-1.351	-1.4058	0	0	0	0	4.7581	6.3571	4.9277	5.4455	5.9214
GLR	AT1G05200.1	i6_LQ_MTP1_c185-f1p0-6386	0.74536	0.6865	0	0	0	0	0	0	2.1381	1.987	2.11	2.4207	1.6259
GLR	AT1G05200.1	i1_LQ_MTP1_c112798-f1p11-1697	0	0	-0.61047	-0.92604	0	0	0	0	7.6137	8.0121	7.726	8.7445	10.943
GLR	AT1G05200.1	i3_HQ_MTP1_c633-f11p13-3420	0.68346	0.80125	0	-0.76572	0	0	0	0	1.6278	2.1725	2.5177	1.9453	0
GLR	AT1G05200.1	i3_LQ_MTP1_c48676-f1p0-3298	0	0	-1.1916	-1.4164	0	0	0	-2.2431	3.9403	3.4745	3.0298	4.3833	4.7354
GLR	AT1G05200.1	i2_LQ_MTP1_c128860-f1p9-2959	0	0	-1.582	-1.4744	0	0	0	-2.008	1.8904	1.7985	1.9418	1.6353	2.395
GLR	AT1G05200.1	i3_HQ_MTP1_c36363-f2p6-3189	0	0	-1.4777	-1.657	0	0	0	-1.9855	4.5339	4.5485	3.7553	4.5638	4.8111
GLR	AT1G05200.1	i1_LQ_MTP1_c34712-f1p0-1590	0	0	0	-1.6726	0	-1.4166	-1.166	-1.5862	-2.3529	-3.0004	-1.8274	-2.7746	-2.4643
GLR	AT1G05200.1	i3_HQ_MTP1_c28391-f2p5-3301	0	-0.96258	-1.4245	-1.565	0	0	0	-1.9358	4.7492	4.4686	3.806	5.1153	5.0862
GLR	AT1G05200.1	i3_LQ_MTP1_c42839-f1p8-3235	0	0	-0.90162	-0.76241	0	0	-2.452	-2.9749	5.6383	6.3231	6.1877	7.1356	7.8814
GLR	AT1G05200.1	i3_LQ_MTP1_c20458-f1p9-3128	0	-0.77011	-1.8716	-2.0677	0	0	-1.9097	-2.0356	5.6477	5.2651	4.5963	5.6663	5.5818
GLR	AT1G05200.1	i3_HQ_MTP1_c1603-f6p3-3227	0	-0.69965	-1.1258	-1.8075	0	0	-0.83784	-1.514	2.1477	1.9542	1.2026	1.8426	1.8181
GLR	AT1G05200.1	i3_LQ_MTP1_c9900-f1p0-3275	0	-0.8517	-1.52	-2.2894	0	0	-2.6423	-4.4686	5.3109	5.0034	4.0016	6.3942	7.4464
HKT-HAK	AT4G13420.1	i1_LQ_MTP1_c9145-f1p28-1291	0	0	0	0	0	0	0	0	0	-5.183	0	0	0
HKT-HAK	AT4G13420.1	i2_LQ_MTP1_c90983-f1p5-2886	0	0	0	0	0	0	0	0	0	0.91129	0	0	0
HKT-HAK	AT4G13420.1	i2_LQ_MTP1_c52854-f1p1-2188	0	0	0	0	0	0	0	0	-2.8771	0	0	0	0
HKT-HAK	AT4G13420.1	i3_LQ_MTP1_c45791-f1p0-3944	0	0	0	0	0	0	0	0	0	-4.5598	0	0	0
HKT-HAK	AT4G13420.1	i2_HQ_MTP1_c14776-f12p0-2758	0	0	0	0	0	0	0	0	0	0	0	0.70595	0
HKT-HAK	AT4G13420.1	i2_LQ_MTP1_c61200-f1p0-2566	0	0	0	0	0	0	0	0	0	0	0	-2.5557	0
HKT-HAK	AT4G13420.1	i2_LQ_MTP1_c6613-f1p0-2860	0	0	0	0	0	0	0	0	0	0	4.8865	0	0
HKT-HAK	AT4G13420.1	i3_LQ_MTP1_c24686-f1p0-3213	0	0	0	0	0	0	0	0	0	0	-4.4047	0	0
HKT-HAK	AT4G13420.1	i3_LQ_MTP1_c44111-f1p0-3775	0	0	0	0	0	0	0	0	0	3.1779	0	0	0
HKT-HAK	AT4G13420.1	i2_LQ_MTP1_c14209-f1p2-2772	0	0	0	0	0	0	0	0	0	1.2944	0	0	0
HKT-HAK	AT4G13420.1	i2_LQ_MTP1_c80810-f1p0-2569	0	0	0	0	0	0	0	0	0	0	0	-4.4573	0
HKT-HAK	AT4G13420.1	i3_HQ_MTP1_c1373-f4p3-3386	0	0	0	2.9651	0	0	0	0	0	0	0	0	0
HKT-HAK	AT4G13420.1	i2_LQ_MTP1_c115982-f1p1-2656	0	0	0	0	0	0	0	0	0	0	0	0	4.9858
HKT-HAK	AT4G13420.1	i3_LQ_MTP1_c11775-f1p0-3220	0	0	0	0	0	0	0	0	4.9974	0	0	0	0
HKT-HAK	AT4G13420.1	i3_LQ_MTP1_c26059-f1p0-3156	0	0	0	0	0	0	0	0	0	0	0	1.2235	0
HKT-HAK	AT4G13420.1	i2_LQ_MTP1_c11352-f1p9-2802	0	0	0	0	0	-1.2641	0	0	0	0	0	0	0
HKT-HAK	AT4G13420.1	i3_LQ_MTP1_c3979-f1p4-3083	0	0	0	0	0	0	0	0	0	0	0	0	2.8558
HKT-HAK	AT4G13420.1	i3_LQ_MTP1_c15272-f1p0-3511	0	0	0	0	0	0	0	0	0	-3.0763	0	0	0
HKT-HAK	AT4G13420.1	i3_HQ_MTP1_c18635-f7p1-3475	0	0	0	0	0	0	0	0	-6.9627	0	0	0	0
HKT-HAK	AT4G13420.1	i3_LQ_MTP1_c22240-f1p0-3122	0	0	0	0	0	0	1.7293	0	0	0	0	0	0
HKT-HAK	AT4G13420.1	i2_LQ_MTP1_c92218-f1p7-2952	0	0	0	0	0	-2.149	0	0	0	0	0	0	0
HKT-HAK	AT4G13420.1	i2_HQ_MTP1_c142897-f2p19-2871	0	0	0	0	0	0	0	0	0	0	0	5.4085	0
HKT-HAK	AT4G13420.1	i2_LQ_MTP1_c129804-f1p29-2950	0	0	0	0	0	-1.8907	0	-1.1064	0	0	0	0	0
HKT-HAK	AT4G13420.1	i2_LQ_MTP1_c7228-f1p3-2612	0	0	0	0	0	0	-3.5643	0	-3.0977	0	0	0	0
HKT-HAK	AT4G13420.1	i3_LQ_MTP1_c51109-f1p0-3047	0	0	0	0	0	0	-1.2491	0	0	-1.2882	0	0	0
HKT-HAK	AT4G13420.1	i3_LQ_MTP1_c23051-f1p16-3159	0	0	0	0	0	0	0	0	-3.6829	0	-5.9554	0	0
HKT-HAK	AT4G13420.1	i3_LQ_MTP1_c46434-f1p3-3482	0	0	0	0	0	0	0	0	0	-3.8486	0	-2.5392	0
HKT-HAK	AT4G13420.1	i2_HQ_MTP1_c1204-f16p0-2879	0	0	0	0	0	-0.49139	0	0	0	0	0	0	-1.4058
HKT-HAK	AT4G13420.1	i2_LQ_MTP1_c63574-f1p0-2895	0	0	0	0	0	0	0	0	-2.7558	0	0	-1.6551	0
HKT-HAK	AT4G13420.1	i2_LQ_MTP1_c79347-f1p0-2443	0	0	0	-3.4046	0	0	0	0	4.9261	0	0	0	0
HKT-HAK	AT4G13420.1	i1_LQ_MTP1_c69727-f1p10-1954	0	0	0	0	0	0	0	0	0	7.5182	6.3979	0	0
HKT-HAK	AT4G13420.1	i3_LQ_MTP1_c6654-f1p15-3281	0	0	0	0	0	0	0	0	0	0	0	-1.1008	-0.98116
HKT-HAK	AT4G13420.1	i3_LQ_MTP1_c33527-f1p0-3058	0	0	0	0	0	0	-2.5214	-5.9555	0	0	0	0	0
HKT-HAK	AT4G13420.1	i2_HQ_MTP1_c37997-f2p0-2948	0	0	0	0.86783	0	-1.7727	0	0	0	0	0	0	0
HKT-HAK	AT4G13420.1	i3_HQ_MTP1_c14653-f2p0-3384	0	0	0	0	0	0	0	0	0	-2.0884	-1.2077	0	0
HKT-HAK	AT4G13420.1	i3_LQ_MTP1_c7375-f1p11-3699	0	0	0	0	0	0	-0.81586	-1.0793	0	0	0	0	0
HKT-HAK	AT4G13420.1	i3_LQ_MTP1_c5705-f1p12-3287	0	0	0	0	0	0	0	0	0	0	0	-0.99781	-1.1624
HKT-HAK	AT4G13420.1	i2_LQ_MTP1_c24755-f1p0-2807	0	0	-5.5226	-5.9342	0	0	0	0	0	0	0	0	0
HKT-HAK	AT4G13420.1	i1_LQ_MTP1_c51666-f1p6-1870	0	0	0	0	0	-1.5947	0	0	0	0	1.5052	0	0
HKT-HAK	AT4G13420.1	i3_LQ_MTP1_c47130-f1p0-3186	0	0	0	0	0	-2.661	0	0	-3.843	0	0	0	0
HKT-HAK	AT4G13420.1	i3_LQ_MTP1_c11824-f1p2-3992	0	0	0	0	0	0	0	0	-1.3534	-1.4601	0	-1.017	0
HKT-HAK	AT4G13420.1	i2_LQ_MTP1_c10297-f1p15-2734	0	0	4.2796	4.1796	0	0	0	0	-3.8788	0	0	0	0
HKT-HAK	AT4G13420.1	i3_LQ_MTP1_c15935-f1p11-3251	0	0	0	0	0	0	0	0	0	0.95966	0.70458	0.97704	0
HKT-HAK	AT4G13420.1	i3_LQ_MTP1_c30460-f1p0-3114	0	0	0	1.3259	0	0	1.4397	1.0197	0	0	0	0	0
HKT-HAK	AT4G13420.1	i3_LQ_MTP1_c38528-f1p20-3170	0	0	0	0	0	0	0	0	-5.0987	-5.1494	0	-4.3623	0
HKT-HAK	AT4G13420.1	i1_HQ_MTP1_c120843-f6p28-1724	0	0	0	0	0	0	2.6211	0	0	0	0	-4.7216	-6.8253
HKT-HAK	AT4G13420.1	i3_LQ_MTP1_c14663-f1p2-3619	0	0	0	1.0593	0.67225	0	0	1.1318	0	0	0	0	0
HKT-HAK	AT4G13420.1	i4_LQ_MTP1_c7688-f1p0-4732	0	0	-1.0422	0	0	0	-0.82983	-0.94191	0	0	0	0	0
HKT-HAK	AT4G13420.1	i1_LQ_MTP1_c64355-f1p6-1107	0	0	0	-2.5232	0	0	-1.3671	0	0	1.7945	0	0	0
HKT-HAK	AT4G13420.1	i3_HQ_MTP1_c50118-f2p55-3197	0	0	0	-1.5257	0	0	0	0	0	0.87992	0	0	-1.7176
HKT-HAK	AT4G13420.1	i3_LQ_MTP1_c46614-f1p0-3892	0	0	0	0	0	-2.7578	0	-2.3952	-3.0321	0	0	0	0
HKT-HAK	AT4G13420.1	i3_LQ_MTP1_c17014-f1p0-3043	0	0	0	0	0	0	-2.9104	-6.941	0	0	0	0	5.1076
HKT-HAK	AT4G13420.1	i2_LQ_MTP1_c107928-f1p7-2446	0	0	-0.94901	0	0	0	-0.80211	-0.83844	0	0	0	0	0
HKT-HAK	AT4G13420.1	i3_LQ_MTP1_c38435-f1p0-3661	0	0	0	1.2496	0	0	0	0	-1.2646	0	-1.1254	0	0
HKT-HAK	AT4G13420.1	i2_LQ_MTP1_c38103-f2p0-2711	0	0	0	0	0	0	0	0	0	-2.2241	-3.5954	-3.1554	-2.3606
HKT-HAK	AT4G13420.1	i2_LQ_MTP1_c78014-f1p0-2624	0	0	0	0	0	0	0	0	3.0242	3.6054	3.4176	3.0785	0
HKT-HAK	AT4G13420.1	i3_LQ_MTP1_c21044-f2p2-3132	0	0	0	-2.2782	0	0	-1.1222	-1.0913	0	1.2891	0	0	0
HKT-HAK	AT4G13420.1	i4_LQ_MTP1_c5327-f1p0-4286	0	0	0	0	0	-1.6803	-1.3276	-1.4983	0	0	0.94777	0	0
HKT-HAK	AT4G13420.1	i3_HQ_MTP1_c1601-f3p8-3200	0	-4.1705	0	-7.7373	0	0	-7.3316	-7.0065	0	0	0	0	0
HKT-HAK	AT4G13420.1	i1_LQ_MTP1_c76803-f1p14-1679	0	0	0	0	2.2637	0	0	0	2.8571	1.558	0	3.6523	0
HKT-HAK	AT4G13420.1	i3_LQ_MTP1_c33332-f1p0-3023	0	0	0	0	0	0	0	0	1.5514	2.1257	1.2409	1.5651	0
HKT-HAK	AT4G13420.1	i3_LQ_MTP1_c15739-f1p1-3408	0	0	0	0	0	0	0	0	1.8115	2.028	1.781	2.1328	0
HKT-HAK	AT4G13420.1	i2_LQ_MTP1_c40820-f1p6-2823	0	0	0	0	0	0	0	0	4.8454	5.4834	5.9485	5.0563	4.2409
HKT-HAK	AT4G13420.1	i3_LQ_MTP1_c50913-f1p4-3027	0	0	0	0	-1.4512	0	-3.1292	-5.8957	-3.6466	-5.185	0	0	0
HKT-HAK	AT4G13420.1	i2_LQ_MTP1_c126895-f1p4-2314	0	0	0	0	0	0	-2.6567	-3.5705	-3.3737	-2.4157	-3.4651	0	0
HKT-HAK	AT4G13420.1	i3_LQ_MTP1_c10657-f1p2-3104	0	0	0	0	0	0	0	0	0.94716	1.0669	0.52479	0.91975	0.98532
HKT-HAK	AT4G13420.1	i2_LQ_MTP1_c38764-f1p21-2851	0	0	0	2.6906	0	0	0	0	0	5.4205	5.0139	6.0467	6.3693
HKT-HAK	AT4G13420.1	i2_LQ_MTP1_c11399-f1p0-2669	0	0	0	0	0	0	-2.1179	-3.2917	-5.7219	-5.6028	-4.6427	0	0
HKT-HAK	AT4G13420.1	i2_HQ_MTP1_c35157-f7p1-2774	0	0	0	0	0	0	0	-0.86455	-0.9065	-1.1725	-1.2666	-1.0721	0
HKT-HAK	AT4G13420.1	i2_HQ_MTP1_c74139-f2p0-2950	0	0	-4.5377	-2.8826	0	0	-2.3582	-2.8186	1.3262	0	0	0	0
HKT-HAK	AT4G13420.1	i5_LQ_MTP1_c1610-f1p3-5329	0	0	0	0	0	0	0	0	1.9945	2.1306	1.5893	1.7348	2.2461
HKT-HAK	AT4G13420.1	i3_LQ_MTP1_c39186-f1p4-3116	0	0	0	-1.4111	0	0	0	0	4.3629	3.9071	3.296	2.404	0
HKT-HAK	AT4G13420.1	i4_LQ_MTP1_c7045-f1p4-4117	0	0	0	0	0	-2.6368	-2.9483	-2.0149	-4.33	-4.6566	0	0	0
HKT-HAK	AT4G13420.1	i2_LQ_MTP1_c88255-f1p0-3022	0	0	0	0	0	0	0	0	1.9755	2.0395	1.3037	1.2126	1.5932
HKT-HAK	AT4G13420.1	i2_LQ_MTP1_c81087-f1p0-2957	0	0	0	0	0	0	0	0.72201	0.67216	0.8835	0.94606	0.60762	0
HKT-HAK	AT4G13420.1	i3_LQ_MTP1_c6452-f1p0-3107	0	0	0	0	0	0	-1.4245	-1.6341	-1.4525	-1.0945	-1.6147	0	0
HKT-HAK	AT4G13420.1	i3_LQ_MTP1_c17245-f1p0-3059	0	0	0	0	-0.48979	0	0	0	-1.4336	-0.68358	-1.0334	-1.7624	-2.3262
HKT-HAK	AT4G10310.1	i2_LQ_MTP1_c38238-f1p2-2337	0	0	-1.5157	0	0	1.9379	0	-5.3339	3.1672	2.662	0	0	7.0469
HKT-HAK	AT4G13420.1	i3_HQ_MTP1_c18780-f2p1-3208	0	0	0	0	0	0	0.73041	0	1.9223	1.7794	1.3543	1.1929	1.6986
HKT-HAK	AT4G13420.1	i3_LQ_MTP1_c24239-f1p7-3153	0	0	-0.95668	-2.3194	0	0	0	0	1.4782	1.4194	0.85532	0	-1.6796
HKT-HAK	AT4G13420.1	i2_HQ_MTP1_c124488-f6p7-2741	0	0	0	-1.2066	0	0	0	0	3.0545	3.5921	2.6592	2.6688	2.3069
HKT-HAK	AT4G13420.1	i3_LQ_MTP1_c45630-f1p0-3254	0	0	0	-1.3765	0	0	0	0	3.4217	2.5714	2.8956	3.0675	2.0448
HKT-HAK	AT4G13420.1	i2_HQ_MTP1_c29088-f3p10-2557	0	0	0	-2.0748	0	0	0	0	4.6417	5.0341	4.5122	3.6413	2.7401
HKT-HAK	AT4G13420.1	i2_LQ_MTP1_c134158-f1p0-2364	0	-2.1702	0	0	0	0	3.4218	4.9648	2.4294	0	0	-2.045	-2.2572
HKT-HAK	AT4G13420.1	i3_LQ_MTP1_c38315-f1p0-3967	0	0	0	3.242	0	-1.7162	0	0	-5.2287	-2.9634	-1.4817	-1.868	0
HKT-HAK	AT4G13420.1	i2_LQ_MTP1_c126909-f1p0-2593	0	0	0	-3.5476	0	0	-5.5763	-3.4303	3.1298	2.7686	0	7.8349	0
HKT-HAK	AT4G13420.1	i2_HQ_MTP1_c19394-f2p11-2817	0	-1.2701	0	0	0	0	-3.1303	0	2.2704	2.1814	0	4.5008	3.7907
HKT-HAK	AT4G13420.1	i2_LQ_MTP1_c21592-f1p0-2279	0	0	-2.6512	0	0	-1.4111	-4.1179	-2.8849	-2.3324	-2.6509	0	0	0
HKT-HAK	AT4G10310.1	i1_LQ_MTP1_c110850-f1p1-1933	0	0	0	-3.974	0	0	0	0	6.3324	5.0383	4.804	6.2214	5.4559
HKT-HAK	AT4G13420.1	i3_HQ_MTP1_c34925-f3p0-3206	0	0.74167	0	-1.1995	0	0	0	0	3.5459	3.4934	3.4871	3.1627	1.5957
HKT-HAK	AT4G13420.1	i2_LQ_MTP1_c13690-f6p6-2906	0	0	0	0	-0.91557	-0.98618	-2.3741	-3.2426	-3.1787	-2.3711	-2.4818	0	0
HKT-HAK	AT4G13420.1	i3_LQ_MTP1_c46239-f1p0-3069	0	0	-1.1904	-2.2137	0	0	-1.177	-0.91972	0.91176	1.2755	0.63623	0	0
HKT-HAK	AT4G10310.1	i1_LQ_MTP1_c14167-f1p1-1958	0	0	0	-3.0657	0	2.2614	0	0	6.5134	5.6246	4.7917	6.2112	3.4366
HKT-HAK	AT4G13420.1	i2_LQ_MTP1_c23456-f1p1-2672	0	0	0	-3.3476	-6.6863	-6.7878	-6.4891	-6.1638	0	6.5459	6.167	0	0
HKT-HAK	AT4G13420.1	i2_LQ_MTP1_c44346-f1p0-2672	2.8876	3.3736	4.4236	3.8305	0	0	0	0	0	0	4.9297	3.9791	2.6081
HKT-HAK	AT4G13420.1	i2_HQ_MTP1_c9947-f4p0-2894	0	0	0	0	-1.1168	0	-1.6221	-2.0457	-2.7065	-1.8742	-2.2466	-1.2487	0
HKT-HAK	AT4G13420.1	i2_HQ_MTP1_c124556-f5p0-2725	0	0	0	-1.5133	0	0	-0.97563	0	3.8771	4.3545	3.6518	4.2431	2.7192
HKT-HAK	AT4G13420.1	i2_LQ_MTP1_c139019-f1p0-2064	0	0	0.78929	1.0974	0	-1.6836	-0.69053	0	0	0	1.2707	0.9784	1.1369
HKT-HAK	AT4G13420.1	i2_HQ_MTP1_c19012-f4p0-2964	0	0	0	0	-0.99684	-0.91759	-2.5599	-3.1612	-2.3269	-1.3086	-1.7056	0	0
HKT-HAK	AT4G13420.1	i2_HQ_MTP1_c35460-f3p13-2776	0	0	-1.9912	-2.4408	0	0	0	3.6235	7.6415	5.6733	4.6984	3.3035	0
HKT-HAK	AT4G13420.1	i3_LQ_MTP1_c9317-f1p7-3121	0	0	-1.9614	-2.2918	0	0	0	0	9.6286	9.6547	7.4642	9.252	6.1635
HKT-HAK	AT4G13420.1	i3_HQ_MTP1_c36282-f2p0-3198	0	0.77299	0	0	0	0	0.95667	0	4.8718	5.5993	5.1149	4.4108	4.1304
HKT-HAK	AT4G13420.1	i3_LQ_MTP1_c22363-f1p0-3123	0	0	0	0.66536	0	0	0	0.53394	-1.1974	-1.1903	-1.2057	-1.8251	-1.1025
HKT-HAK	AT4G13420.1	i3_HQ_MTP1_c9189-f3p0-3236	0	0	-1.7553	-1.641	0	0	0	-5.1417	6.0907	5.5678	7.937	4.5418	9.5536
HKT-HAK	AT4G13420.1	i2_LQ_MTP1_c115977-f1p0-2507	0	1.7779	2.9597	2.4017	0	0	1.4991	1.5673	0	0	1.5164	1.6831	1.0515
HKT-HAK	AT4G13420.1	i2_LQ_MTP1_c43591-f1p5-2274	0	0	0	0.93425	0	-0.73454	-1.3568	-1.2138	-2.3872	-1.1383	-1.3801	-0.64696	0
HKT-HAK	AT4G13420.1	i3_LQ_MTP1_c24152-f1p16-3151	0	-0.65437	-0.94706	-1.9617	0	0	0	0	4.3856	4.3257	3.7037	3.4885	3.5208
HKT-HAK	AT4G13420.1	i2_LQ_MTP1_c133831-f1p1-2853	0	0	-1.6493	0	-1.5005	-1.23	-2.9704	-3.5432	-3.7326	-2.0858	-2.8879	-2.4344	0
HKT-HAK	AT4G13420.1	i2_LQ_MTP1_c94750-f1p16-2860	0	-0.51221	-0.94774	-1.217	0	0	-0.618	0	3.7803	3.5936	3.2649	3.4297	2.9531
HKT-HAK	AT4G13420.1	i2_LQ_MTP1_c130852-f1p0-2748	0	-1.1447	-1.5893	-3.3552	0	0	0	-3.9839	2.7686	2.0152	1.5293	3.0154	3.3535
HKT-HAK	AT4G13420.1	i2_LQ_MTP1_c111788-f1p2-2683	0	-1.4896	-1.914	-2.4846	0	0	-2.9787	-2.7017	1.5977	1.3903	0	2.6358	1.7743
HKT-HAK	AT4G13420.1	i3_LQ_MTP1_c6235-f1p0-3530	0	0	-2.081	-1.8743	1.3409	2.4631	3.4424	3.4448	5.7917	3.7662	2.5128	0	0
HKT-HAK	AT4G13420.1	i3_LQ_MTP1_c11969-f1p0-3424	0	0	0	1.2206	0.8399	0.85072	1.3044	1.0501	-1.7989	-2.2011	-2.3505	-2.8058	-1.6665
HKT-HAK	AT4G13420.1	i2_HQ_MTP1_c5444-f4p0-2995	0.87813	1.1341	0.85801	0.4704	-0.7023	-0.79265	-0.86645	0	0	1.4959	1.8001	1.6098	0
HKT-HAK	AT4G13420.1	i2_HQ_MTP1_c141517-f2p200-3029	0	-0.9336	-1.232	-1.1964	0	-0.87004	-2.5608	-3.9857	1.8947	1.6979	1.8026	3.1986	4.6546
KEA	AT1G01790.1	i3_LQ_MTP1_c20533-f1p21-3762	0	0	0	0	0	0	0	0	0	0	0	-4.3852	0
KEA	AT1G01790.1	i4_LQ_MTP1_c1414-f1p30-4827	0	0	0	0	0	0	0	0	0	0.5957	0.64666	0	0
KEA	AT1G01790.1	i2_LQ_MTP1_c15474-f1p0-2336	0	0	0	0	0	0	0	0	0	-1.8012	0	-1.4166	0
KEA	AT1G01790.1	i5_LQ_MTP1_c2221-f1p3-5511	0	0	0	0	0	0	0	0	0	0	3.2936	3.2195	2.3547
KEA	AT1G01790.1	i4_LQ_MTP1_c1840-f1p0-4300	0	0	0	0	0	0	0	0	3.066	0	3.2664	3.2656	5.6124
KEA	AT1G01790.1	i1_LQ_MTP1_c108874-f1p17-1771	0	0	2.2664	0	0	0	0	0	0	6.1483	3.9486	3.8815	0
KEA	AT1G01790.1	i2_HQ_MTP1_c20044-f2p5-2234	0	0	0	0	0	0	0	0	-1.3813	-1.2941	-1.3959	-1.4637	-0.81538
KEA	AT1G01790.1	i2_HQ_MTP1_c1054-f7p7-2553	0	0	0	0	0	-0.61625	0	0	-1.2099	-1.0762	0	-1.2038	-0.89734
KEA	AT1G01790.1	i4_LQ_MTP1_c7477-f1p0-4178	0	0	0	0	0	0	0	0	3.3114	3.4071	3.4087	3.791	2.838
KEA	AT1G01790.1	i4_LQ_MTP1_c6399-f1p18-4503	0	0	0	0	0	0	0	0	6.6364	5.4828	5.3868	4.8126	4.7857
KEA	AT1G01790.1	i2_LQ_MTP1_c59948-f1p2-2459	0	0	0	1.262	0	0	0	1.1234	0	-1.9962	-1.1747	0	-0.92296
KEA	AT1G01790.1	i2_LQ_MTP1_c96094-f1p0-2581	0	0	0	0	0	0	0	0	3.6344	3.7834	3.4114	4.4508	3.7286
KEA	AT1G01790.1	i2_LQ_MTP1_c55524-f1p0-2528	0	0	0	0	0	0	0	0	3.4049	3.1954	3.4495	3.499	4.0295
KEA	AT1G01790.1	i4_LQ_MTP1_c11396-f1p0-4082	0	0	0	0	0	0	0	0	3.0262	3.3755	3.7108	3.7709	3.5549
KEA	AT1G01790.1	i3_LQ_MTP1_c19946-f1p0-3564	0	0	0	0	0	0	0	0	-1.2781	-1.4861	-1.1808	-1.3025	-0.84255
KEA	AT2G19600.1	i2_LQ_MTP1_c132525-f1p24-2517	0	0	0	0.85858	0	0	0	0	-1.2697	-1.4653	-1.2464	-1.6116	-0.67204
KEA	AT1G01790.1	i3_HQ_MTP1_c15034-f2p172-3330	0	0	0	-0.906	0	0	0	0	7.0831	7.0259	9.3072	9.0633	10.917
KEA	AT1G01790.1	i4_LQ_MTP1_c7565-f1p0-4112	0	0	0.72507	0	0	0	0	0	3.1548	3.3558	3.5281	3.8419	3.5881
KEA	AT1G01790.1	i2_HQ_MTP1_c35320-f7p24-2956	0	0	0	-0.76037	0	0	0	0	6.8753	6.6271	6.7137	6.9132	6.2876
KEA	AT1G01790.1	i3_LQ_MTP1_c37718-f1p2-3260	0	0	0	-1.0132	0	0	0	0	6.0888	6.6986	5.7276	6.5383	5.3121
KEA	AT1G01790.1	i2_LQ_MTP1_c114129-f1p0-2405	0	0	0	1.4868	0	0	0	0	-2.8026	-2.3874	-1.7639	-1.5938	-1.4922
KEA	AT4G04850.2	i2_LQ_MTP1_c19852-f1p6-2345	0	0	0	-1.7419	0	0	0	0	5.8977	6.0278	6.3216	6.0518	6.6613
KEA	AT1G01790.1	i4_LQ_MTP1_c1699-f1p6-4193	0	1.2002	1.0665	0	0	0	0	0	3.2536	3.1028	4.1098	3.4806	3.4162
KEA	AT1G01790.1	i2_LQ_MTP1_c37904-f1p0-2502	0	0	0.84684	1.1079	0	0	0	0	-1.6987	-1.6996	-1.1708	-1.3848	-0.94983
KEA	AT1G01790.1	i3_HQ_MTP1_c27598-f2p0-3866	0	0	-0.68539	0	0	0	-1.571	-1.3521	0.81381	1.2885	0.94332	1.6808	1.5639
KEA	AT1G01790.1	i1_LQ_MTP1_c68048-f1p5-1840	0	0	-1.111	-1.957	0	0	-1.7776	-1.668	6.0444	6.1587	5.6811	6.6859	5.7115
KEA	AT1G01790.1	i3_HQ_MTP1_c14341-f2p4-3951	0	0.75351	0.68112	0	0	0	-0.65543	-0.69059	1.5866	2.1258	2.3704	2.9015	2.781
PPA	AT1G01050.1	i1_LQ_MTP1_c31618-f1p4-1146	0	0	-1.2446	0	0	0	0	0	0	0	0	0	0
PPA	AT1G01050.1	i1_LQ_MTP1_c39675-f1p5-1267	0	0	0	0	0	0	0	0	0	-0.82685	-0.9157	0	0
PPA	AT1G01050.1	i1_LQ_MTP1_c138039-f1p7-1119	0	0	0	0	0	0	-1.1611	0	0	0	0	1.4491	0
PPA	AT1G01050.1	i1_LQ_MTP1_c97292-f1p5-1096	0	0	0	0	0	0	0	-0.80178	0	0	0	0	0.68798
PPA	AT1G01050.1	i1_LQ_MTP1_c91494-f1p0-1278	0	0	0	0	0	0	0	4.6122	0	0	0	0	-6.4651
PPA	AT1G01050.1	i3_LQ_MTP1_c5126-f1p3-3190	0	0	0	0	0	0	-1.1194	0	0	0	0	1.9784	0
PPA	AT1G01050.1	i1_LQ_MTP1_c115260-f2p6-1193	0	0	0	0	0	0	0	0	0	0.64329	0	0.64454	1.2423
PPA	AT1G01050.1	i2_LQ_MTP1_c76433-f1p7-2791	0	0	0	-4.3538	0	0	0	0	5.3614	5.9723	0	0	0
PPA	AT1G01050.1	i1_LQ_MTP1_c46145-f1p2-1177	0	0	0	0	0	0	1.0071	1.2217	1.8704	1.573	1.5103	0	0
PPA	AT1G01050.1	i2_LQ_MTP1_c111425-f1p0-2437	0	0	0	0	0	-1.5695	-1.3241	-1.9624	-0.90812	-0.96908	0	0	0
PPA	AT1G01050.1	i1_LQ_MTP1_c34314-f1p2-1531	0	0	0	0	0	-3.7921	-6.3785	-4.235	-2.3782	-3.0817	0	0	0
PPA	AT1G01050.1	i1_LQ_MTP1_c132878-f1p3-1106	0	-0.82234	-1.1317	-2.669	0	0	-1.2387	0	0	0	0	0	-3.0492
PPA	AT1G01050.1	i1_HQ_MTP1_c134758-f2p6-1097	-0.9817	-0.83946	0	-0.89025	0	0	0	-1.9236	0	0	0	0	1.688
PPA	AT1G01050.1	i1_LQ_MTP1_c47690-f1p7-1202	0	0	0	0	5.9705	8.4374	7.5626	0	0	-5.1734	0	0	6.1322
PPA	AT1G01050.1	i1_LQ_MTP1_c124711-f1p3-1251	0	0	0	0	0	-2.2743	-3.0577	-1.537	0	0	1.108	2.2054	0
PPA	AT1G01050.1	i1_LQ_MTP1_c35247-f1p7-1385	0	0	-3.644	-3.8625	0	0	0	0	7.7589	5.6877	2.5075	0	0
PPA	AT1G01050.1	i1_LQ_MTP1_c24688-f1p7-1329	0	4.0324	4.2088	3.6595	0	0	0	0	0	0	0	3.317	6.0223
PPA	AT1G01050.1	i1_LQ_MTP1_c67369-f1p3-1233	0	0	0	0	0	-1.6013	-1.4705	-1.8331	0	0	1.6903	2.0632	2.3565
PPA	AT1G01050.1	i1_LQ_MTP1_c22474-f1p3-1340	0	-1.3322	-1.3969	-2.5164	0	-1.2922	-1.2581	0	0	0	0	0	-2.5835
PPA	AT1G01050.1	i1_HQ_MTP1_c134828-f2p2-1093	0	-0.93605	-1.5222	-2.3132	0	-0.90953	-1.344	0	0	0	0	0	-1.3886
PPA	AT1G01050.1	i1_LQ_MTP1_c129463-f1p2-1268	0	0	0	0	0	-2.4098	-2.5785	-2.9315	0	0	1.9335	2.4424	2.6859
PPA	AT1G01050.1	i1_LQ_MTP1_c74875-f1p3-1233	0	0	0	0	0	-5.3639	-4.2569	-6.6379	-2.1197	-1.7935	3.8042	0	4.1455
PPA	AT1G01050.1	i1_LQ_MTP1_c20017-f1p5-1397	0	-0.58297	-0.88192	-1.5165	0	0	0	0	3.9878	3.8179	3.565	2.9246	2.804
PPA	AT1G01050.1	i1_LQ_MTP1_c111524-f1p5-1711	0	-0.71405	-0.88792	-1.3128	0	0	0	0	3.986	3.2328	2.872	2.8667	2.6013
PPA	AT1G01050.1	i2_LQ_MTP1_c94897-f1p20-2750	0	-1.44	-1.6893	-2.8778	0	0	0	0	5.5118	5.9824	5.0027	4.0614	3.4798
PPA	AT1G01050.1	i1_LQ_MTP1_c59617-f1p3-1243	0	0	-0.73364	0	-2.1343	-1.8116	0	-4.2494	1.4337	3.3016	3.3616	0	4.8583
PPA	AT1G01050.1	i0_LQ_MTP1_c9492-f1p5-980	0	-1.5049	-2.2823	-3.9946	0	0.96699	0	0	6.9109	6.4497	4.412	4.0657	2.8082
PTK	AT1G02510.1	i1_LQ_MTP1_c26495-f1p0-1708	0	0	0	0	0	0	1.4081	1.485	0	0	0	0	0
PTK	AT1G02510.1	i1_LQ_MTP1_c92232-f1p0-1758	0	0	0	0	0	3.9055	0	3.8575	3.9538	0	0	0	0
PTK	AT1G02510.1	i2_LQ_MTP1_c72796-f1p0-2642	0	0	0	0	0	1.0999	0	0	2.5022	1.3501	0	0	1.7303
PTK	AT1G02510.1	i1_LQ_MTP1_c34890-f1p0-1842	0	0	0	0	0	0	1.6395	1.9855	2.2357	1.8283	0	0	0
PTK	AT1G02510.1	i2_LQ_MTP1_c93439-f1p24-2308	0	0	0	0	0	-0.88212	-1.0025	-1.743	0	0	0	0	1.2104
PTK	AT1G02510.1	i1_LQ_MTP1_c29248-f1p0-1775	0	0	0.90635	0	0	1.273	1.239	1.5276	1.228	0	0	0.86963	0
PTK	AT1G02510.1	i1_LQ_MTP1_c5913-f1p0-1854	0	0	0	0	0	0.8242	0	0	3.8038	3.3473	2.8378	2.7977	2.8936
SOS	AT5G37850.1	i1_LQ_MTP1_c27091-f1p1-1426	0	0	0	0	0	0	0	0	0	0	-0.68441	0	0
SOS	AT5G24270.1	i1_HQ_MTP1_c9632-f2p11-1401	0	0	0	0	-0.50392	0	0	0	0	0	0	0	0
SOS	AT5G24270.1	i1_LQ_MTP1_c62413-f1p6-1142	0	0	0	0	0	-3.9337	0	0	0	0	0	0	0
SOS	AT3G46550.1	i4_LQ_MTP1_c10086-f1p23-4126	0	0	0	0	0	0	0	-1.1639	0	0	0	0	0
SOS	AT3G46550.1	i4_LQ_MTP1_c10779-f1p2-4399	0	0	0	0	0	0	0	0	0	0	0	0	2.4355
SOS	AT5G24270.1	i1_LQ_MTP1_c18830-f5p3-1388	0	0	0.70505	0.59899	0	0	0	0	0	0	0	0	0
SOS	AT2G01980.1	i3_LQ_MTP1_c7057-f1p10-3722	0	0	0	0	5.5423	0	5.3227	0	0	0	0	0	0
SOS	AT5G24270.1	i1_LQ_MTP1_c90832-f1p13-1421	0	0	0	0	0	0	0	-4.6366	0	0	0	0	5.4226
SOS	AT3G46550.1	i1_LQ_MTP1_c10367-f1p7-1746	0	0	0	0	0	0	0	-1.924	0	0	0	0	2.0633
SOS	AT5G24270.1	i1_LQ_MTP1_c51389-f1p0-1321	0	0	0	0	0	0	0	0	0	-2.2996	-1.2839	0	0
SOS	AT5G24270.1	i1_LQ_MTP1_c9775-f1p3-1431	0	0	0	0	0	0	0	0	0	-0.83225	-1.3132	-0.90677	-0.7251
SOS	AT5G24270.1	i1_LQ_MTP1_c43444-f1p11-1358	0	0	0	0	0	0	-2.398	-2.4063	0	-1.3701	0	1.4806	0
SOS	AT5G24270.1	i1_HQ_MTP1_c40007-f2p0-1516	0	0	0	0	0	0.51017	0	0	-0.69653	-1.701	-1.9009	0	0
SOS	AT5G24270.1	i0_LQ_MTP1_c10020-f1p9-985	0	0	0	0	0	0	0	0	0	-1.1529	-0.87512	-1.1216	-1.3484
SOS	AT5G24270.1	i1_LQ_MTP1_c11059-f1p2-1466	0	0	0	0	-1.7	0	0	1.1858	0	1.8801	0	0	-1.0291
SOS	AT2G01980.1	i5_LQ_MTP1_c191-f1p21-5452	0	0	0	-1.2925	0	0	-1.0528	-2.0692	0	0	0	1.0352	0
SOS	AT5G37850.1	i1_LQ_MTP1_c88644-f1p1-1195	0	0	0	0	0	0	0	1.0399	0	0	-1.2568	-1.428	-1.9096
SOS	AT5G24270.1	i1_HQ_MTP1_c32631-f3p10-1236	0	0	0	0	0	0	-2.121	-2.423	0	0	2.218	3.1711	2.4785
SOS	AT5G24270.1	i1_LQ_MTP1_c116895-f1p3-1118	0	0	0	0	0	0	0	0	1.2683	1.1646	0.68616	1.0317	0.80975
SOS	AT5G24270.1	i1_LQ_MTP1_c68016-f1p1-1416	0	0	0	0	0	0	-2.7601	-2.8789	-2.8068	-2.5185	-3.2724	0	0
SOS	AT5G24270.1	i1_LQ_MTP1_c16989-f1p7-1118	0	0	0	0	0	0	0	0	1.3309	0.96266	0.89782	1.1342	1.0881
SOS	AT3G46550.1	i3_HQ_MTP1_c1664-f2p7-3615	0	0	1.6533	2.8116	0	0	0	-1.9013	0	0	0	1.6694	4.0001
SOS	AT5G24270.1	i1_HQ_MTP1_c138555-f2p3-1110	0	0	0	0	0	-0.70222	0	-0.68966	-1.2673	-1.2209	-0.67079	-0.90231	0
SOS	AT5G24270.1	i0_LQ_MTP1_c14087-f1p0-991	0	0	0	0	0	0	0.60834	0.56612	0	-0.74171	-0.63057	-0.69581	-0.5571
SOS	AT5G24270.1	i2_LQ_MTP1_c29513-f1p3-2670	0	0	0	-0.76809	0	-0.79114	-1.5881	-3.0396	0	0	0	0.97462	2.0372
SOS	AT5G24270.1	i1_LQ_MTP1_c101886-f3p7-1130	0	0	0	-0.65267	0	0	0	0	1.5291	1.5899	1.0491	1.4102	1.3798
SOS	AT5G24270.1	i1_HQ_MTP1_c33832-f2p2-1346	0	0	0	-0.54003	0	0	0	1.1928	0.80432	0.63821	0.65604	0	-0.96322
SOS	AT5G24270.1	i0_LQ_MTP1_c508-f2p0-743	0	0	0	0	0	0	0.53589	0.52068	-0.75304	-1.227	-1.1214	-1.2213	-0.83912
SOS	AT5G24270.1	i1_HQ_MTP1_c59672-f2p13-1352	0	0	0	-1.1515	0	-1.3814	-1.9385	-2.6075	0	0	1.0587	1.375	1.5308
SOS	AT5G24270.1	i0_LQ_MTP1_c14347-f1p8-864	0	0	0	0.64753	0	0	0.64678	0.59219	0	-0.75306	-0.786	-0.73855	-0.51443
SOS	AT5G24270.1	i1_LQ_MTP1_c29581-f1p10-1510	0	0	0	0	0	-0.85647	-1.9781	-2.2265	0.86313	0.93068	1.521	2.8984	2.401
SOS	AT5G37850.1	i1_LQ_MTP1_c12043-f1p1-1594	0	0	0	0	0	0	0	0	0	0	0	0	0
